# Supplementary material for: Three-dimensional ultrafast charge-density-wave dynamics in CuTe
Source: Nat Commun. 2024 Mar 16;15:2386. doi: 10.1038/s41467-024-46615-y (PMC10944522; doi:10.1038/s41467-024-46615-y)
Supplement: Supplementary file 3 — Source Data [file 41467_2024_46615_MOESM3_ESM.xlsx]

## Sheet: Fig. 1
f2 (degree) Delay time (ps)	0	15	30	45	60	75	90	105	120	135	150	165	180	195	210	225	240	255	270	285	300	315	330	345	360
-4	1.15484e-07	1.85462e-07	-1.84757e-07	-7.55634e-08	-2.19155e-07	2.96055e-07	1.98181e-07	5.80784e-07	1.14333e-07	5.71624e-08	6.46804e-07	1.85462e-07	1.15484e-07	-1.84757e-07	2.25832e-07	4.50559e-08	4.82854e-08	-1.09293e-07	-3.61498e-07	1.25075e-07	2.56504e-07	1.05316e-07	1.58343e-07	-3.45055e-07	1.15484e-07
-3.9	2.49742e-07	2.52466e-07	-6.73877e-08	-5.881e-08	-8.32787e-08	5.62756e-07	-2.09398e-07	-4.86009e-07	1.94867e-07	3.70263e-08	5.62912e-07	2.52466e-07	2.49742e-07	-6.73877e-08	3.76728e-07	7.01886e-08	-2.02985e-09	-2.25018e-07	-1.30018e-07	5.96649e-08	2.56504e-07	1.89208e-07	1.41605e-07	-2.77952e-07	2.49742e-07
-3.8	3.80467e-07	3.14177e-07	4.82198e-08	-4.07313e-08	4.94198e-08	8.2853e-07	-6.19493e-07	-1.51004e-06	2.71958e-07	1.80826e-08	4.82549e-07	3.14177e-07	3.80467e-07	4.82198e-08	5.21006e-07	9.3866e-08	-5.0889e-08	-3.422e-07	8.71637e-08	-9.05518e-09	2.54782e-07	2.71775e-07	1.24866e-07	-2.07318e-07	3.80467e-07
-3.7	3.80467e-07	1.8002e-07	9.86347e-08	2.6392e-08	6.45143e-08	1.06e-06	-1.1227e-06	-9.51489e-07	2.21613e-07	4.3265e-08	5.32814e-07	1.8002e-07	3.80467e-07	9.86347e-08	4.20376e-07	6.3687e-08	-4.58575e-08	-5.13301e-07	-2.24819e-07	-2.00282e-07	1.89343e-07	3.05302e-07	1.08128e-07	-6.05806e-09	3.80467e-07
-3.6	3.75034e-07	5.00422e-08	1.48628e-07	8.97524e-08	6.63167e-08	1.27054e-06	-1.61274e-06	-3.88172e-07	1.70767e-07	6.73182e-08	5.83499e-07	5.00422e-08	3.75034e-07	1.48628e-07	3.19746e-07	3.51378e-08	-4.09513e-08	-6.68602e-07	-5.25392e-07	-3.82982e-07	1.24531e-07	3.36737e-07	9.26409e-08	1.91442e-07	3.75034e-07
-3.5	1.57035e-07	8.3569e-08	1.82104e-07	5.87532e-09	-4.51981e-07	6.61672e-07	-1.58758e-06	3.61575e-07	1.00331e-07	4.71821e-08	6.50603e-07	8.3569e-08	1.57035e-07	1.82104e-07	2.19115e-07	7.03635e-08	-4.09513e-08	-2.05646e-07	-3.79477e-07	-2.32006e-07	8.42787e-08	2.86322e-07	1.26118e-07	2.41807e-07	1.57035e-07
-3.4	-5.62309e-08	1.13149e-07	2.13214e-07	-7.52386e-08	-9.36045e-07	6.85613e-08	-1.56005e-06	1.08183e-06	3.45143e-08	2.64544e-08	7.08626e-07	1.13149e-07	-5.62309e-08	2.13214e-07	1.20853e-07	1.06891e-07	-4.20173e-08	2.48899e-07	-2.34748e-07	-8.28074e-08	4.29605e-08	2.39068e-07	1.58413e-07	2.90195e-07	-5.62309e-08
-3.3	-7.31191e-08	-2.10081e-08	1.4611e-07	-4.17319e-08	-1.05795e-10	1.28939e-07	-1.43423e-06	5.78654e-07	1.60327e-07	-1.88142e-08	3.89998e-07	-2.10081e-08	-7.31191e-08	1.4611e-07	1.20853e-07	1.97428e-07	-8.73008e-08	3.5456e-07	-1.39149e-07	-7.33483e-09	-4.25751e-08	3.2296e-07	1.41674e-07	2.56568e-07	-7.31191e-08
-3.2	-8.92593e-08	-1.50335e-07	8.08663e-08	-1.08253e-08	9.29926e-07	1.82853e-07	-1.28858e-06	8.38371e-08	2.82572e-07	-6.00708e-08	7.954e-08	-1.50335e-07	-8.92593e-08	8.08663e-08	1.20111e-07	2.82617e-07	-1.29241e-07	4.51862e-07	-3.94263e-08	6.30111e-08	-1.23987e-07	4.02394e-07	1.24936e-07	2.2183e-07	-8.92593e-08
-3.1	-7.23709e-08	-6.6443e-08	9.77047e-08	-9.47074e-08	1.59917e-06	-4.85969e-08	-2.67097e-07	-4.19811e-08	2.47321e-07	7.57855e-08	1.29805e-07	-6.6443e-08	-7.23709e-08	9.77047e-08	8.65838e-08	1.31671e-07	-2.35788e-08	1.8013e-07	2.42364e-07	-9.29663e-08	-2.33565e-08	2.85025e-07	1.08197e-07	1.37987e-07	-7.23709e-08
-3	-5.47893e-08	1.74491e-08	1.14542e-07	-1.77891e-07	2.2379e-06	-2.83915e-07	7.39124e-07	-1.76682e-07	2.09563e-07	2.11537e-07	1.80768e-07	1.74491e-08	-5.47893e-08	1.14542e-07	5.30549e-08	-1.57218e-08	7.70671e-08	-8.57497e-08	5.20079e-07	-2.45704e-07	7.59155e-08	1.72531e-07	9.07606e-08	5.41463e-08	-5.47893e-08
-2.9	-4.52426e-09	1.01341e-07	1.3133e-07	-2.28146e-07	1.43784e-06	-7.01585e-07	1.02594e-06	-7.30172e-07	5.35915e-08	3.42346e-07	2.6461e-07	1.01341e-07	-4.52426e-09	1.3133e-07	1.94283e-08	4.41423e-09	-5.87835e-08	-7.56867e-08	6.05614e-07	-2.45704e-07	1.11136e-07	2.899e-07	4.03956e-08	-2.96455e-08	-4.52426e-09
-2.8	4.41169e-08	1.85557e-07	1.45843e-07	-2.76778e-07	6.46749e-07	-1.10687e-06	1.29521e-06	-1.25909e-06	-9.80897e-08	4.6672e-07	3.44228e-07	1.85557e-07	4.41169e-08	1.45843e-07	-1.54969e-08	2.55253e-08	-1.90636e-07	-6.85489e-08	6.7779e-07	-2.43851e-07	1.44504e-07	3.99467e-07	-8.99333e-09	-1.09863e-07	4.41169e-08
-2.7	1.059e-08	2.86187e-07	4.52125e-08	-2.43271e-07	3.09606e-07	-8.85457e-07	6.76279e-07	-5.44556e-07	-3.26798e-08	2.65458e-07	2.1012e-07	2.86187e-07	1.059e-08	4.52125e-08	-1.16127e-07	9.59767e-08	-1.20195e-07	-2.09427e-07	7.39818e-08	-1.48252e-07	8.41255e-08	1.14314e-07	-8.99333e-09	-9.23255e-09	1.059e-08
-2.6	-1.96172e-08	3.82891e-07	-5.30041e-08	-2.07046e-07	-2.9076e-08	-6.73736e-07	5.97913e-08	1.60012e-07	3.2096e-08	6.76383e-08	7.26887e-08	3.82891e-07	-1.96172e-08	-5.30041e-08	-2.12228e-07	1.64617e-07	-5.08402e-08	-3.49671e-07	-5.15245e-07	-5.48268e-08	2.49246e-08	-1.64498e-07	-7.78547e-09	8.77753e-08	-1.96172e-08
-2.5	1.31278e-07	2.65373e-07	-1.95274e-08	-2.25394e-08	-4.51777e-07	-9.90746e-07	-4.23283e-07	3.2102e-07	6.228e-08	5.75453e-08	-2.4609e-07	2.65373e-07	1.31278e-07	-1.95274e-08	-6.11828e-08	1.34438e-07	-4.07772e-08	-4.55332e-07	-3.08953e-07	-7.99844e-08	2.99561e-08	-9.73446e-08	5.93179e-08	-1.28547e-08	1.31278e-07
-2.4	2.77717e-07	1.50365e-07	1.36714e-08	1.60852e-07	-8.62526e-07	-1.2999e-06	-8.84208e-07	4.75677e-07	9.12942e-08	4.68681e-08	-5.55115e-07	1.50365e-07	2.77717e-07	1.36714e-08	8.81874e-08	1.03255e-07	-3.18006e-08	-5.49627e-07	-1.0684e-07	-1.01799e-07	3.36504e-08	-2.93572e-08	1.24751e-07	-1.107e-07	2.77717e-07
-2.3	1.60348e-07	1.83992e-07	3.04098e-08	2.78231e-07	-5.65636e-07	-1.14392e-06	-3.37998e-08	2.5429e-07	5.10469e-08	1.59932e-09	-2.867e-07	1.83992e-07	1.60348e-07	3.04098e-08	1.38403e-07	1.26678e-08	-8.71475e-08	2.90235e-08	-1.52124e-07	7.43046e-08	-4.18225e-08	8.80118e-08	9.12737e-08	-4.36966e-08	1.60348e-07
-2.2	4.32341e-08	2.16085e-07	4.56164e-08	3.92545e-07	-2.74493e-07	-9.85262e-07	7.97986e-07	3.64273e-08	1.06464e-08	-4.27502e-08	-2.21184e-08	2.16085e-07	4.32341e-08	4.56164e-08	1.85556e-07	-7.69235e-08	-1.39352e-07	5.96026e-07	-1.95032e-07	2.46653e-07	-1.15073e-07	2.01551e-07	5.85616e-08	2.22867e-08	4.32341e-08
-2.1	-5.73965e-08	1.48981e-07	-3.82257e-08	3.08668e-07	-3.54998e-07	-6.53126e-07	4.25623e-07	4.64903e-08	-3.96689e-08	-2.76606e-08	-5.37996e-09	1.48981e-07	-5.73965e-08	-3.82257e-08	3.471e-08	-1.02106e-07	1.15934e-08	4.09859e-07	-8.43385e-08	1.76212e-07	-4.46318e-08	6.74434e-08	7.53e-08	2.22867e-08	-5.73965e-08
-2	-1.55704e-07	8.14129e-08	-1.21139e-07	2.24327e-07	-4.35642e-07	-3.20433e-07	6.14829e-08	5.55077e-08	-9.01933e-08	-1.36859e-08	1.06623e-08	8.14129e-08	-1.55704e-07	-1.21139e-07	-1.16834e-07	-1.26033e-07	1.59682e-07	2.26341e-07	2.9352e-08	1.07025e-07	2.42765e-08	-6.34129e-08	9.18067e-08	2.25192e-08	-1.55704e-07
-1.9	-8.86006e-08	-1.92171e-08	-1.37928e-07	1.06949e-07	-5.26209e-07	5.19233e-08	2.82869e-07	-9.93186e-09	-1.55603e-07	-7.90904e-08	-2.28644e-08	-1.92171e-08	-8.86006e-08	-1.37928e-07	-3.18094e-07	-6.05789e-08	1.04336e-07	2.31373e-07	3.56425e-07	1.27151e-07	-1.59755e-08	3.72171e-08	9.18067e-08	3.93075e-08	-8.86006e-08
-1.8	-2.25419e-08	-1.19221e-07	-1.53878e-07	-7.71354e-09	-6.13641e-07	4.22524e-07	5.04193e-07	-6.77218e-08	-2.19758e-07	-1.42551e-07	-5.78547e-08	-1.19221e-07	-2.25419e-08	-1.53878e-07	-5.15384e-07	2.93128e-09	5.06818e-08	2.32454e-07	6.74469e-07	1.47904e-07	-5.54125e-08	1.34294e-07	9.01338e-08	5.50518e-08	-2.25419e-08
-1.7	-3.92803e-08	-1.69586e-07	-1.03463e-07	9.2912e-08	-4.52632e-07	6.53974e-07	7.20579e-07	4.8077e-07	-1.84538e-07	-5.19638e-08	-2.08851e-07	-1.69586e-07	-3.92803e-08	-1.03463e-07	-3.98015e-07	-8.76562e-08	1.31186e-07	-7.95257e-08	2.76953e-07	2.18345e-07	-3.02549e-08	-5.02285e-08	-4.41235e-08	-1.1952e-08	-3.92803e-08
-1.6	-5.71354e-08	-2.21251e-07	-5.43507e-08	1.92237e-07	-2.90229e-07	8.78846e-07	9.37689e-07	1.01967e-06	-1.50265e-07	3.67281e-08	-3.6096e-07	-2.21251e-07	-5.71354e-08	-5.43507e-08	-2.81761e-07	-1.77073e-07	2.10018e-07	-3.84313e-07	-1.17384e-07	2.87449e-07	-5.599e-09	-2.34566e-07	-1.78194e-07	-7.67274e-08	-5.71354e-08
-1.5	-1.74654e-07	-3.88884e-07	-1.21504e-07	1.75489e-07	-3.4087e-09	5.16553e-07	1.21948e-06	7.02662e-07	-2.0058e-07	-4.37659e-08	-6.12435e-07	-3.88884e-07	-1.74654e-07	-1.21504e-07	-2.65023e-07	-1.61983e-07	1.39577e-07	-4.71775e-08	-2.28078e-07	2.37133e-07	-2.5725e-08	-4.02349e-07	-2.95562e-07	5.73794e-08	-1.74654e-07
-1.4	-2.92008e-07	-5.55382e-07	-1.87356e-07	1.56464e-07	2.76634e-07	1.5972e-07	1.49069e-06	3.84482e-07	-2.51188e-07	-1.25869e-07	-8.63425e-07	-5.55382e-07	-2.92008e-07	-1.87356e-07	-2.48447e-07	-1.47869e-07	6.97699e-08	2.87813e-07	-3.33895e-07	1.86185e-07	-4.85328e-08	-5.71594e-07	-4.1228e-07	1.87912e-07	-2.92008e-07
-1.3	-3.92639e-07	-6.05797e-07	-1.20202e-07	-9.51721e-08	-1.35976e-07	3.61007e-07	6.80561e-07	-5.32859e-08	-3.31722e-07	-3.72449e-07	-1.06484e-06	-6.05797e-07	-3.92639e-07	-1.20202e-07	-2.48447e-07	-2.3341e-07	6.47384e-08	4.03538e-07	5.85894e-08	7.04595e-08	-3.45413e-07	-8.90224e-07	-4.62546e-07	-4.6826e-08	-3.92639e-07
-1.2	-4.96894e-07	-6.59975e-07	-5.58372e-08	-3.90992e-07	-5.42314e-07	5.58822e-07	-1.2852e-07	-4.92727e-07	-4.13636e-07	-6.26556e-07	-1.27921e-06	-6.59975e-07	-4.96894e-07	-5.58372e-08	-2.49283e-07	-3.26561e-07	5.90797e-08	5.1688e-07	4.42794e-07	-4.45131e-08	-6.43255e-07	-1.21332e-06	-5.15879e-07	-2.85607e-07	-4.96894e-07
-1.1	-1.03362e-06	-1.16312e-06	-3.24251e-07	-5.9596e-06	-2.00147e-07	3.42442e-07	-8.1289e-07	-1.13178e-06	-6.602e-07	-1.77891e-06	-3.04028e-06	-1.16312e-06	-1.03362e-06	-3.24251e-07	-3.49913e-07	-1.32792e-06	-2.14244e-08	3.45809e-07	-1.61036e-07	-6.96706e-08	-1.05587e-06	-2.06872e-06	-9.35287e-07	-1.00691e-06	-1.03362e-06
-1	-1.5982e-06	-1.69239e-06	-6.16343e-07	-1.15427e-05	1.45015e-07	1.26864e-07	-1.48981e-06	-1.76753e-06	-9.12683e-07	-3.02834e-06	-4.93519e-06	-1.69239e-06	-1.5982e-06	-6.16343e-07	-4.53561e-07	-2.38394e-06	-1.08057e-07	1.76618e-07	-7.59225e-07	-9.46888e-08	-1.48391e-06	-2.99307e-06	-1.38928e-06	-1.77161e-06	-1.5982e-06
-0.9	-6.1604e-06	-5.96954e-06	-4.30649e-06	-1.9208e-05	9.19925e-07	2.62332e-08	-1.09729e-06	-1.92857e-06	-2.01467e-06	-1.82097e-05	-2.60358e-05	-5.96954e-06	-6.1604e-06	-4.30649e-06	-9.9034e-07	-1.12854e-05	-1.07419e-06	2.77248e-07	-5.47877e-07	-9.97203e-08	-4.12568e-06	-1.38117e-05	-6.80699e-06	-8.76603e-06	-6.1604e-06
-0.8	-1.08963e-05	-1.04027e-05	-8.12836e-06	-2.69437e-05	1.69511e-06	-2.59369e-08	-6.81344e-07	-2.07116e-06	-3.15395e-06	-3.34381e-05	-4.72397e-05	-1.04027e-05	-1.08963e-05	-8.12836e-06	-1.57839e-06	-2.02153e-05	-2.0072e-06	3.85681e-07	-3.28474e-07	-1.02132e-07	-6.7657e-06	-2.47027e-05	-1.23235e-05	-1.58962e-05	-1.08963e-05
-0.7	-4.68243e-05	-4.28588e-05	-3.56027e-05	-4.73231e-05	2.52036e-06	8.62396e-06	3.943e-06	1.09897e-06	-1.09887e-05	-5.71133e-05	-8.70088e-05	-4.28588e-05	-4.68243e-05	-3.56027e-05	-1.13739e-05	-3.42444e-05	3.00963e-06	1.89527e-06	1.33709e-06	3.65824e-07	-9.09044e-06	-4.85709e-05	-3.55878e-05	-4.7396e-05	-4.68243e-05
-0.6	-8.29291e-05	-7.54817e-05	-6.32324e-05	-6.76921e-05	3.39931e-06	1.73004e-05	8.62858e-06	4.30636e-06	-1.8811e-05	-8.08494e-05	-0.000126883	-7.54817e-05	-8.29291e-05	-6.32324e-05	-2.12301e-05	-4.82806e-05	8.02086e-06	3.44372e-06	3.03983e-06	8.56815e-07	-1.14115e-05	-7.25131e-05	-5.90089e-05	-7.9127e-05	-8.29291e-05
-0.5	-0.000161411	-0.000148109	-0.000128111	-8.55723e-05	1.71516e-05	3.23459e-05	2.79965e-05	1.64484e-05	-2.36567e-05	-0.000119178	-0.00019198	-0.000148109	-0.000161411	-0.000128111	-4.56517e-05	-6.40305e-05	1.16892e-05	1.43076e-05	1.36522e-05	6.86999e-06	-1.28405e-05	-0.000114211	-0.000120013	-0.000166263	-0.000161411
-0.4	-0.000239913	-0.000220782	-0.00019301	-0.000103435	3.08901e-05	4.73943e-05	4.73612e-05	2.85895e-05	-2.85285e-05	-0.000157475	-0.000257007	-0.000220782	-0.000239913	-0.00019301	-7.01447e-05	-7.97643e-05	1.53442e-05	2.51869e-05	2.42802e-05	1.29041e-05	-1.42766e-05	-0.00015586	-0.000181012	-0.000253384	-0.000239913
-0.3	-0.000326144	-0.000309898	-0.000265353	-0.000115025	3.9691e-05	6.34914e-05	6.55466e-05	4.03693e-05	-4.2789e-05	-0.000184541	-0.000297279	-0.000309898	-0.000326144	-0.000265353	-0.00012038	-8.9672e-05	1.42271e-05	4.1586e-05	4.05838e-05	2.64651e-05	-1.82368e-05	-0.000179812	-0.000240456	-0.000334985	-0.000326144
-0.2	-0.000412301	-0.000398934	-0.000337629	-0.000126614	4.84916e-05	7.95812e-05	8.3725e-05	5.21426e-05	-5.70383e-05	-0.000211581	-0.000337495	-0.000398934	-0.000412301	-0.000337629	-0.000170593	-9.95861e-05	1.30819e-05	5.79756e-05	5.68775e-05	4.00161e-05	-2.22218e-05	-0.000203738	-0.000299839	-0.000416486	-0.000412301
-0.1	-0.000444908	-0.000430988	-0.000362117	-0.000137416	5.71063e-05	9.03496e-05	9.68632e-05	5.92779e-05	-6.31772e-05	-0.000218761	-0.000336623	-0.000430988	-0.000444908	-0.000362117	-0.000203904	-0.000114088	-8.33906e-06	6.75614e-05	6.61514e-05	4.62406e-05	-4.4156e-05	-0.000209022	-0.000315136	-0.000425477	-0.000444908
0	-0.000477515	-0.000463042	-0.000386606	-0.000148218	6.5721e-05	0.000101118	0.000110001	6.64132e-05	-6.93162e-05	-0.000225942	-0.000335751	-0.000463042	-0.000477515	-0.000386606	-0.000237216	-0.00012859	-2.976e-05	7.71473e-05	7.54252e-05	5.2465e-05	-6.60901e-05	-0.000214306	-0.000330433	-0.000434467	-0.000477515
0.1	-0.000425794	-0.000414584	-0.000366981	-0.000142856	3.3153e-05	4.13683e-05	8.37219e-05	3.22874e-05	-9.49441e-05	-0.00021537	-0.000298491	-0.000414584	-0.000425794	-0.000366981	-0.000254827	-0.000131831	-6.56083e-05	4.92033e-05	5.32423e-05	1.64298e-05	-9.28538e-05	-0.000192857	-0.000306058	-0.000384676	-0.000425794
0.2	-0.000366043	-0.000359694	-0.000331964	-0.00012974	-3.38624e-05	-3.32138e-05	1.34073e-05	-2.69507e-05	-0.000137566	-0.0001883	-0.000256309	-0.000359694	-0.000366043	-0.000331964	-0.000253026	-0.000119243	-6.46211e-05	1.92314e-06	8.5992e-06	-2.94197e-05	-8.42053e-05	-0.000166102	-0.00026322	-0.000328429	-0.000366043
0.3	-0.000307987	-0.000302637	-0.000278619	-0.000128812	-6.74705e-05	-5.23922e-05	-2.62235e-05	-5.28933e-05	-0.000142594	-0.000163567	-0.000221302	-0.000302637	-0.000307987	-0.000278619	-0.000239834	-0.000106102	-6.3712e-05	-2.31029e-05	-1.6907e-05	-4.64858e-05	-7.84974e-05	-0.000145483	-0.000222444	-0.00027159	-0.000307987
0.4	-0.000262089	-0.000254501	-0.000234548	-0.000124806	-6.39997e-05	-4.91889e-05	-3.10928e-05	-5.129e-05	-0.000126376	-0.000145431	-0.000197059	-0.000254501	-0.000262089	-0.000234548	-0.000214827	-0.000100891	-6.88382e-05	-2.71664e-05	-2.29701e-05	-4.36863e-05	-7.56091e-05	-0.000126368	-0.000189062	-0.000223034	-0.000262089
0.5	-0.000223539	-0.0002103	-0.000196612	-0.000109142	-6.23135e-05	-5.84159e-05	-3.38237e-05	-5.11022e-05	-0.00011348	-0.000137669	-0.000173452	-0.0002103	-0.000223539	-0.000196612	-0.000177803	-9.71396e-05	-6.75567e-05	-3.00794e-05	-2.70106e-05	-4.45025e-05	-6.99218e-05	-0.000113995	-0.000161018	-0.000188397	-0.000223539
0.6	-0.000192558	-0.000183502	-0.000172827	-0.000105377	-7.21844e-05	-7.3459e-05	-4.93415e-05	-6.12547e-05	-0.000117538	-0.000125122	-0.000160262	-0.000183502	-0.000192558	-0.000172827	-0.000153247	-9.36405e-05	-6.21749e-05	-3.63456e-05	-3.28251e-05	-4.74583e-05	-6.79135e-05	-0.000113415	-0.000142946	-0.000171331	-0.000192558
0.7	-0.000182709	-0.000173492	-0.000160542	-0.0001304	-7.4323e-05	-6.09078e-05	-5.61097e-05	-6.39248e-05	-0.00011021	-0.000124648	-0.000156602	-0.000173492	-0.000182709	-0.000160542	-0.000135857	-0.000103515	-6.64015e-05	-3.72165e-05	-3.40416e-05	-4.25496e-05	-8.22966e-05	-0.000122255	-0.000144426	-0.000169803	-0.000182709
0.8	-0.000181522	-0.000171429	-0.000158403	-0.00014305	-6.16376e-05	-4.36818e-05	-4.36333e-05	-5.33689e-05	-9.44034e-05	-0.000135366	-0.000160365	-0.000171429	-0.000181522	-0.000158403	-0.000128589	-0.000113579	-8.33677e-05	-3.53669e-05	-3.41765e-05	-4.20884e-05	-9.74529e-05	-0.000130654	-0.00015017	-0.000172946	-0.000181522
0.9	-0.000179581	-0.000175071	-0.00016187	-0.000120614	-6.25747e-05	-6.92491e-05	-4.24358e-05	-5.74951e-05	-9.67467e-05	-0.000139649	-0.000161493	-0.000175071	-0.000179581	-0.00016187	-0.000128746	-0.000103592	-8.6265e-05	-4.57935e-05	-4.02357e-05	-5.75779e-05	-8.73951e-05	-0.000113193	-0.000154313	-0.000166844	-0.000179581
1	-0.000171505	-0.000170452	-0.000161748	-9.3739e-05	-9.00142e-05	-0.000114157	-7.13143e-05	-8.27893e-05	-0.00011778	-0.000128615	-0.000149322	-0.000170452	-0.000171505	-0.000161748	-0.000136525	-8.46099e-05	-6.68102e-05	-6.19965e-05	-5.36347e-05	-7.58224e-05	-5.89188e-05	-8.97543e-05	-0.000139657	-0.000155266	-0.000171505
1.1	-0.000159328	-0.000155604	-0.000151748	-9.79201e-05	-0.00010669	-0.00011091	-9.07206e-05	-9.05391e-05	-0.000131095	-0.000111583	-0.000139012	-0.000155604	-0.000159328	-0.000151748	-0.000137795	-8.21266e-05	-5.51758e-05	-6.2045e-05	-5.73059e-05	-6.93623e-05	-5.34445e-05	-9.04574e-05	-0.00012064	-0.000142575	-0.000159328
1.2	-0.000153388	-0.000146459	-0.000140818	-0.000121639	-8.65346e-05	-6.36923e-05	-6.97748e-05	-7.07439e-05	-0.000107697	-0.000111265	-0.000136455	-0.000146459	-0.000153388	-0.000140818	-0.000122598	-9.46392e-05	-6.20187e-05	-4.23444e-05	-4.07766e-05	-4.28838e-05	-7.40515e-05	-0.00010683	-0.000119598	-0.00014176	-0.000153388
1.3	-0.00015678	-0.00015206	-0.000143577	-0.000136092	-5.78113e-05	-3.88767e-05	-4.01315e-05	-4.72742e-05	-8.47012e-05	-0.000126626	-0.000150827	-0.00015206	-0.00015678	-0.000143577	-0.000107423	-0.00010612	-7.97009e-05	-3.18224e-05	-3.01308e-05	-3.49578e-05	-9.3446e-05	-0.000121853	-0.000135776	-0.0001522	-0.00015678
1.4	-0.000161499	-0.00016247	-0.00015466	-0.000126392	-5.74333e-05	-6.10426e-05	-3.66159e-05	-5.15845e-05	-8.67902e-05	-0.00014025	-0.000164789	-0.00016247	-0.000161499	-0.00015466	-0.000109968	-0.000108204	-8.72586e-05	-4.17078e-05	-3.65013e-05	-5.35362e-05	-9.44275e-05	-0.0001197	-0.000147831	-0.00015804	-0.000161499
1.5	-0.000165858	-0.00016276	-0.000158478	-0.000109464	-8.71458e-05	-9.91219e-05	-6.89222e-05	-8.02299e-05	-0.000116863	-0.000133972	-0.000161477	-0.00016276	-0.000165858	-0.000158478	-0.000125932	-9.33162e-05	-7.29725e-05	-5.9734e-05	-5.1727e-05	-7.2969e-05	-7.57833e-05	-0.000106845	-0.000142647	-0.000156053	-0.000165858
1.6	-0.000163675	-0.000162146	-0.000153562	-0.000107272	-0.000106083	-0.000111192	-8.85104e-05	-9.33301e-05	-0.000136077	-0.000121256	-0.000150201	-0.000162146	-0.000163675	-0.000153562	-0.000136132	-8.52049e-05	-6.13445e-05	-6.56047e-05	-6.04905e-05	-7.554e-05	-6.14291e-05	-9.72612e-05	-0.000131579	-0.000146128	-0.000163675
1.7	-0.000158313	-0.000155508	-0.000142802	-0.000114206	-9.26046e-05	-8.34486e-05	-7.75654e-05	-7.96878e-05	-0.000118274	-0.000117644	-0.000142116	-0.000155508	-0.000158313	-0.000142802	-0.000129593	-9.04312e-05	-6.58625e-05	-5.34827e-05	-4.9716e-05	-5.83304e-05	-6.764e-05	-0.000100688	-0.000123032	-0.000142996	-0.000158313
1.8	-0.000153545	-0.000150841	-0.000137303	-0.000120337	-7.06462e-05	-6.19493e-05	-5.38996e-05	-6.08366e-05	-9.87397e-05	-0.00012225	-0.000145815	-0.000150841	-0.000153545	-0.000137303	-0.000118086	-9.48344e-05	-7.36439e-05	-3.99239e-05	-3.74281e-05	-4.42158e-05	-7.66036e-05	-0.000109416	-0.000127441	-0.000146143	-0.000153545
1.9	-0.000156217	-0.000158867	-0.000142159	-0.000119898	-6.87889e-05	-6.81699e-05	-5.29024e-05	-6.20284e-05	-9.78121e-05	-0.000127049	-0.000152683	-0.000158867	-0.000156217	-0.000142159	-0.000110334	-0.000101957	-7.6274e-05	-4.23552e-05	-3.89686e-05	-4.8663e-05	-8.29006e-05	-0.00011449	-0.000135592	-0.000153496	-0.000156217
2	-0.000164549	-0.000164373	-0.00014784	-0.000125043	-8.02818e-05	-7.69744e-05	-6.50534e-05	-7.18775e-05	-0.000106818	-0.000128667	-0.000157375	-0.000164373	-0.000164549	-0.00014784	-0.000116867	-0.000101475	-7.63183e-05	-4.97894e-05	-4.56379e-05	-5.91762e-05	-8.51705e-05	-0.000119281	-0.00014234	-0.000158573	-0.000164549
2.1	-0.000169036	-0.000171127	-0.000153397	-0.000123717	-8.44412e-05	-8.12789e-05	-6.74093e-05	-7.54591e-05	-0.000110368	-0.000128577	-0.000159206	-0.000171127	-0.000169036	-0.000153397	-0.000128464	-9.9853e-05	-7.70968e-05	-5.38882e-05	-4.89325e-05	-6.31043e-05	-8.45428e-05	-0.000115137	-0.000143086	-0.000159917	-0.000169036
2.2	-0.000169354	-0.00016722	-0.000155045	-0.000113622	-8.56841e-05	-8.50711e-05	-6.91975e-05	-7.56185e-05	-0.000111248	-0.00012881	-0.000154885	-0.00016722	-0.000169354	-0.000155045	-0.000133244	-9.51015e-05	-7.42819e-05	-5.4731e-05	-5.09902e-05	-6.5592e-05	-7.54199e-05	-0.000105903	-0.000134945	-0.000153644	-0.000169354
2.3	-0.000158848	-0.000158829	-0.000150231	-0.000104701	-8.89084e-05	-9.33233e-05	-7.42505e-05	-7.8508e-05	-0.000116773	-0.000122915	-0.000148526	-0.000158829	-0.000158848	-0.000150231	-0.000134663	-8.8724e-05	-6.70584e-05	-5.50292e-05	-5.17216e-05	-6.46138e-05	-6.53275e-05	-9.97644e-05	-0.000125216	-0.000146744	-0.000158848
2.4	-0.000156395	-0.000157652	-0.00014521	-0.000110806	-8.98603e-05	-8.43385e-05	-7.70463e-05	-7.9961e-05	-0.000115441	-0.00011683	-0.000144092	-0.000157652	-0.000156395	-0.00014521	-0.000125434	-9.20627e-05	-6.31222e-05	-4.90682e-05	-4.78267e-05	-5.60487e-05	-6.76209e-05	-0.000102288	-0.000117335	-0.000139941	-0.000156395
2.5	-0.000157293	-0.000158641	-0.000143465	-0.000127964	-7.78695e-05	-6.32006e-05	-6.35405e-05	-6.71337e-05	-0.000101323	-0.00012299	-0.000149573	-0.000158641	-0.000157293	-0.000143465	-0.000120813	-0.000101096	-7.07639e-05	-4.22526e-05	-4.19785e-05	-4.65507e-05	-8.27833e-05	-0.000117188	-0.000129261	-0.000147743	-0.000157293
2.6	-0.000160646	-0.000165166	-0.000150119	-0.000132701	-6.61357e-05	-5.43485e-05	-4.76924e-05	-5.83175e-05	-9.24673e-05	-0.000130964	-0.000158842	-0.000165166	-0.000160646	-0.000150119	-0.000115316	-0.000108213	-8.24019e-05	-3.97671e-05	-3.7972e-05	-4.74923e-05	-9.40468e-05	-0.000124457	-0.000142697	-0.000160599	-0.000160646
2.7	-0.000166822	-0.000167219	-0.000157937	-0.000123669	-7.29877e-05	-7.58792e-05	-5.48908e-05	-6.58732e-05	-0.000103389	-0.000136032	-0.000159602	-0.000167219	-0.000166822	-0.000157937	-0.000121912	-0.000100757	-8.15744e-05	-5.10334e-05	-4.48097e-05	-6.17579e-05	-8.42993e-05	-0.000115735	-0.000148112	-0.000159872	-0.000166822
2.8	-0.000167158	-0.000166681	-0.000160119	-0.000106989	-9.26262e-05	-0.000103438	-7.38569e-05	-8.25494e-05	-0.000124807	-0.000129917	-0.000155347	-0.000166681	-0.000167158	-0.000160119	-0.000130904	-9.12153e-05	-7.13979e-05	-6.19999e-05	-5.68128e-05	-7.45926e-05	-6.7263e-05	-0.000102217	-0.000140852	-0.000154988	-0.000167158
2.9	-0.000162702	-0.000161002	-0.000152898	-0.000106275	-9.97824e-05	-9.81667e-05	-8.24966e-05	-8.69655e-05	-0.000127196	-0.000121467	-0.000144746	-0.000161002	-0.000162702	-0.000152898	-0.000132532	-8.73908e-05	-6.34257e-05	-5.96134e-05	-5.62583e-05	-6.69258e-05	-6.40784e-05	-9.71861e-05	-0.000125987	-0.000145268	-0.000162702
3	-0.000157036	-0.000158623	-0.000145479	-0.00012037	-8.89644e-05	-7.41109e-05	-6.9863e-05	-7.28227e-05	-0.000113013	-0.000120161	-0.000143422	-0.000158623	-0.000157036	-0.000145479	-0.000127392	-9.37612e-05	-6.67047e-05	-4.60342e-05	-4.5427e-05	-5.18311e-05	-7.16223e-05	-0.000106444	-0.000125303	-0.000144113	-0.000157036
3.1	-0.000158575	-0.000159829	-0.000148258	-0.000129765	-6.84205e-05	-5.7724e-05	-5.26481e-05	-5.84537e-05	-9.61396e-05	-0.000126696	-0.000151782	-0.000159829	-0.000158575	-0.000148258	-0.000116619	-0.000103454	-7.64178e-05	-3.803e-05	-3.71119e-05	-4.36416e-05	-8.32671e-05	-0.000116954	-0.000135163	-0.000148708	-0.000158575
3.2	-0.000164925	-0.000165768	-0.00015101	-0.000128113	-6.79572e-05	-6.8274e-05	-5.0373e-05	-5.94134e-05	-9.54456e-05	-0.000136199	-0.000159304	-0.000165768	-0.000164925	-0.00015101	-0.000116545	-0.00010244	-7.98256e-05	-4.26051e-05	-3.80328e-05	-5.23839e-05	-8.66052e-05	-0.000120422	-0.000144142	-0.000156683	-0.000164925
3.3	-0.000168031	-0.000168207	-0.000156646	-0.000120626	-8.36291e-05	-8.63771e-05	-6.53205e-05	-7.50362e-05	-0.00011115	-0.000133821	-0.000158667	-0.000168207	-0.000168031	-0.000156646	-0.000121354	-9.79659e-05	-7.46948e-05	-5.44993e-05	-4.79451e-05	-6.59091e-05	-8.16765e-05	-0.000113343	-0.000146761	-0.000159286	-0.000168031
3.4	-0.000167287	-0.000167526	-0.000154467	-0.000115113	-9.07107e-05	-9.04298e-05	-7.42905e-05	-8.36024e-05	-0.000116708	-0.000130545	-0.000152219	-0.000167526	-0.000167287	-0.000154467	-0.000128225	-9.24952e-05	-7.01999e-05	-5.86856e-05	-5.34012e-05	-6.87241e-05	-7.50488e-05	-0.00010652	-0.000139209	-0.000154003	-0.000167287
3.5	-0.000163038	-0.000162145	-0.000149798	-0.000112966	-8.94837e-05	-8.63465e-05	-7.13485e-05	-7.74981e-05	-0.000114252	-0.000125228	-0.000151845	-0.000162145	-0.000163038	-0.000149798	-0.000130682	-9.09992e-05	-6.84571e-05	-5.36752e-05	-4.99917e-05	-6.17393e-05	-7.07114e-05	-0.000104221	-0.000133832	-0.00014931	-0.000163038
3.6	-0.000157416	-0.000156524	-0.000148099	-0.000115567	-8.2672e-05	-7.94984e-05	-6.52904e-05	-7.11398e-05	-0.000105953	-0.0001228	-0.000149813	-0.000156524	-0.000157416	-0.000148099	-0.000125602	-9.53832e-05	-6.79579e-05	-4.7338e-05	-4.56674e-05	-5.42739e-05	-7.13573e-05	-0.000105431	-0.000129682	-0.000147186	-0.000157416
3.7	-0.000158277	-0.000157606	-0.000147496	-0.000123171	-7.89038e-05	-7.36154e-05	-6.20452e-05	-6.69215e-05	-0.000103262	-0.000126046	-0.000151929	-0.000157606	-0.000158277	-0.000147496	-0.000121129	-9.93485e-05	-7.16168e-05	-4.34896e-05	-4.21649e-05	-5.09336e-05	-7.90449e-05	-0.000113484	-0.000133089	-0.000150825	-0.000158277
3.8	-0.000163811	-0.000160705	-0.000153993	-0.000130779	-7.54937e-05	-6.8228e-05	-5.73649e-05	-6.5424e-05	-0.000102063	-0.000130034	-0.000156316	-0.000160705	-0.000163811	-0.000153993	-0.000119922	-0.000103083	-7.63494e-05	-4.43071e-05	-4.10891e-05	-5.13209e-05	-8.64437e-05	-0.000118335	-0.000142448	-0.000154328	-0.000163811
3.9	-0.000168155	-0.000167096	-0.000155608	-0.00012664	-7.78526e-05	-7.41986e-05	-5.91238e-05	-7.05997e-05	-0.000104482	-0.000132328	-0.000158672	-0.000167096	-0.000168155	-0.000155608	-0.000124937	-0.000100771	-7.91275e-05	-4.88932e-05	-4.43163e-05	-5.91019e-05	-8.55662e-05	-0.00011777	-0.000146725	-0.000159961	-0.000168155
4	-0.000167504	-0.000164054	-0.000157006	-0.000115435	-8.49397e-05	-8.83049e-05	-6.85302e-05	-7.47527e-05	-0.000113239	-0.000130162	-0.000158345	-0.000164054	-0.000167504	-0.000157006	-0.000130762	-9.53186e-05	-7.60257e-05	-5.62252e-05	-5.01339e-05	-6.63309e-05	-7.62508e-05	-0.000108983	-0.000147389	-0.000155055	-0.000167504
4.1	-0.000163832	-0.000162206	-0.000152912	-0.000108381	-9.29575e-05	-9.42959e-05	-7.57383e-05	-8.10783e-05	-0.000115637	-0.000125874	-0.000151035	-0.000162206	-0.000163832	-0.000152912	-0.000130426	-9.06047e-05	-6.89259e-05	-5.69118e-05	-5.14947e-05	-6.41919e-05	-6.80886e-05	-0.000102546	-0.000135865	-0.000149519	-0.000163832
4.2	-0.000162382	-0.000158321	-0.000148447	-0.000113654	-9.26369e-05	-8.52767e-05	-7.44056e-05	-7.66055e-05	-0.000113732	-0.000120739	-0.000149021	-0.000158321	-0.000162382	-0.000148447	-0.000127606	-9.15946e-05	-6.57616e-05	-4.99684e-05	-4.93471e-05	-5.76409e-05	-6.74807e-05	-0.000104173	-0.000130891	-0.000143406	-0.000162382
4.3	-0.000161979	-0.000161148	-0.000148085	-0.000124606	-7.97594e-05	-6.82391e-05	-6.15182e-05	-6.64741e-05	-0.000104262	-0.000124063	-0.000149236	-0.000161148	-0.000161979	-0.000148085	-0.000117007	-9.95395e-05	-7.2014e-05	-4.36458e-05	-4.26672e-05	-4.85733e-05	-7.78397e-05	-0.000113745	-0.000130947	-0.000148652	-0.000161979
4.4	-0.000168389	-0.000163857	-0.000147976	-0.000130356	-6.94862e-05	-6.09333e-05	-5.25006e-05	-6.06837e-05	-9.70963e-05	-0.000132533	-0.000154157	-0.000163857	-0.000168389	-0.000147976	-0.000113561	-0.000104185	-7.92289e-05	-4.2556e-05	-3.94595e-05	-4.90641e-05	-8.64824e-05	-0.000120802	-0.000141108	-0.000156371	-0.000168389
4.5	-0.000169459	-0.000168623	-0.00015302	-0.000123396	-7.31749e-05	-7.58487e-05	-5.71641e-05	-6.61414e-05	-0.000102335	-0.000137356	-0.000157305	-0.000168623	-0.000169459	-0.00015302	-0.000119569	-0.000101951	-7.87785e-05	-4.8663e-05	-4.43855e-05	-5.87977e-05	-8.49039e-05	-0.000117119	-0.000146455	-0.000158673	-0.000169459
4.6	-0.000168631	-0.000168519	-0.000156894	-0.000113916	-8.63682e-05	-9.39888e-05	-7.03313e-05	-7.87525e-05	-0.000114333	-0.000131785	-0.000156813	-0.000168519	-0.000168631	-0.000156894	-0.000128682	-9.39326e-05	-7.27505e-05	-5.61583e-05	-5.14218e-05	-6.64955e-05	-7.44e-05	-0.000106465	-0.000141298	-0.000154467	-0.000168631
4.7	-0.000167501	-0.000162397	-0.000153326	-0.000113433	-9.26767e-05	-8.94274e-05	-7.54467e-05	-8.44235e-05	-0.000117211	-0.00012537	-0.000153676	-0.000162397	-0.000167501	-0.000153326	-0.000129852	-9.23967e-05	-6.77672e-05	-5.66337e-05	-5.39676e-05	-6.44701e-05	-6.84874e-05	-0.000104042	-0.000136288	-0.000150145	-0.000167501
4.8	-0.000163245	-0.000159162	-0.000148932	-0.00011602	-8.59542e-05	-7.72531e-05	-6.80829e-05	-7.55902e-05	-0.000110372	-0.000122598	-0.000153552	-0.000159162	-0.000163245	-0.000148932	-0.000127066	-9.53294e-05	-6.72584e-05	-5.0065e-05	-4.88411e-05	-5.4373e-05	-7.27867e-05	-0.00010799	-0.000128633	-0.000147608	-0.000163245
4.9	-0.000164879	-0.000156195	-0.000147341	-0.000123134	-7.52966e-05	-6.82499e-05	-5.87222e-05	-6.79207e-05	-0.000102741	-0.000126461	-0.000154149	-0.000156195	-0.000164879	-0.000147341	-0.000122442	-9.91883e-05	-7.14322e-05	-4.3491e-05	-4.18926e-05	-4.91504e-05	-7.83363e-05	-0.000115321	-0.000133625	-0.000149794	-0.000164879
5	-0.000164278	-0.000160418	-0.000149109	-0.00012635	-7.17639e-05	-6.84613e-05	-5.7016e-05	-6.68048e-05	-0.000100065	-0.000132079	-0.000157449	-0.000160418	-0.000164278	-0.000149109	-0.000117677	-0.00010346	-7.54114e-05	-4.36059e-05	-4.1756e-05	-5.13653e-05	-8.4249e-05	-0.000118175	-0.000138069	-0.000156471	-0.000164278
5.1	-0.000169652	-0.000164273	-0.000153423	-0.000128038	-7.67595e-05	-7.56727e-05	-6.16445e-05	-6.99912e-05	-0.00010439	-0.000133829	-0.000161307	-0.000164273	-0.000169652	-0.000153423	-0.000121918	-9.91858e-05	-7.57925e-05	-4.93267e-05	-4.51514e-05	-5.86153e-05	-8.37965e-05	-0.000117169	-0.000142744	-0.00015917	-0.000169652
5.2	-0.000167472	-0.000166698	-0.000155272	-0.000120409	-8.47925e-05	-8.41495e-05	-6.61617e-05	-7.44728e-05	-0.000111167	-0.000130795	-0.000160097	-0.000166698	-0.000167472	-0.000155272	-0.000126317	-9.53147e-05	-7.37527e-05	-5.46067e-05	-4.87944e-05	-6.62682e-05	-7.75459e-05	-0.000111084	-0.000143179	-0.000160348	-0.000167472
5.3	-0.000167688	-0.000165798	-0.000152744	-0.000115367	-8.65511e-05	-8.67259e-05	-7.11437e-05	-7.85851e-05	-0.000112776	-0.000128699	-0.00015604	-0.000165798	-0.000167688	-0.000152744	-0.00012849	-9.19837e-05	-7.00643e-05	-5.39538e-05	-5.05419e-05	-6.58584e-05	-7.32597e-05	-0.00010617	-0.000136074	-0.000154262	-0.000167688
5.4	-0.000164593	-0.000160465	-0.000148125	-0.000115781	-8.5596e-05	-8.25306e-05	-7.13136e-05	-7.5437e-05	-0.000110737	-0.000125673	-0.000152007	-0.000160465	-0.000164593	-0.000148125	-0.000127533	-9.30175e-05	-6.68054e-05	-5.17147e-05	-4.8059e-05	-6.05274e-05	-7.10423e-05	-0.000108878	-0.000132234	-0.000150258	-0.000164593
5.5	-0.000159351	-0.000160473	-0.000147924	-0.000120804	-7.96419e-05	-7.41652e-05	-6.47543e-05	-7.1074e-05	-0.000106536	-0.000125845	-0.000151606	-0.000160473	-0.000159351	-0.000147924	-0.000120927	-9.79582e-05	-6.88219e-05	-4.69837e-05	-4.43175e-05	-5.26425e-05	-7.57616e-05	-0.000114343	-0.000133656	-0.000151377	-0.000159351
5.6	-0.000166443	-0.000161897	-0.00015221	-0.000127663	-7.52833e-05	-6.62343e-05	-5.94883e-05	-6.46505e-05	-9.97729e-05	-0.000134215	-0.000154603	-0.000161897	-0.000166443	-0.00015221	-0.000118579	-0.000101701	-7.2984e-05	-4.39558e-05	-4.24574e-05	-5.08454e-05	-8.28617e-05	-0.000119489	-0.000138	-0.000157253	-0.000166443
5.7	-0.000168313	-0.000166572	-0.000156023	-0.000125809	-7.52627e-05	-7.0927e-05	-5.79228e-05	-6.63138e-05	-0.000102899	-0.000135976	-0.000158625	-0.000166572	-0.000168313	-0.000156023	-0.00012179	-0.000103684	-7.59151e-05	-4.60602e-05	-4.39532e-05	-5.58918e-05	-8.57413e-05	-0.000121444	-0.00014207	-0.000161696	-0.000168313
5.8	-0.000170436	-0.000168914	-0.000159234	-0.00011792	-7.93544e-05	-8.31175e-05	-6.47362e-05	-7.17581e-05	-0.000108335	-0.000132897	-0.000157396	-0.000168914	-0.000170436	-0.000159234	-0.000129093	-9.85183e-05	-7.43363e-05	-5.23442e-05	-4.81689e-05	-6.25854e-05	-8.07359e-05	-0.000114259	-0.00014243	-0.000157747	-0.000170436
5.9	-0.000171061	-0.000167994	-0.000154654	-0.000112676	-8.82817e-05	-9.00417e-05	-7.38352e-05	-7.91149e-05	-0.000115109	-0.000130267	-0.000157403	-0.000167994	-0.000171061	-0.000154654	-0.000131918	-9.29487e-05	-6.90899e-05	-5.59553e-05	-5.04749e-05	-6.53923e-05	-7.31853e-05	-0.000107732	-0.000139753	-0.000155014	-0.000171061
6	-0.000165197	-0.000161064	-0.000150446	-0.000115367	-8.62789e-05	-8.24161e-05	-7.29092e-05	-7.78641e-05	-0.000113285	-0.000126395	-0.000153069	-0.000161064	-0.000165197	-0.000150446	-0.000130767	-9.4401e-05	-6.69112e-05	-5.24744e-05	-4.92383e-05	-5.85398e-05	-7.26498e-05	-0.000106165	-0.000135988	-0.000152601	-0.000165197
6.1	-0.000163262	-0.00015952	-0.000148614	-0.000123108	-7.97181e-05	-7.11302e-05	-6.45819e-05	-6.89897e-05	-0.000106205	-0.000128204	-0.000155256	-0.00015952	-0.000163262	-0.000148614	-0.000125823	-9.92331e-05	-7.03293e-05	-4.46643e-05	-4.41083e-05	-5.15111e-05	-7.78909e-05	-0.000114031	-0.000134273	-0.00015334	-0.000163262
6.2	-0.000163482	-0.000164215	-0.000151172	-0.000126826	-7.36039e-05	-6.81029e-05	-5.61771e-05	-6.41062e-05	-0.000103759	-0.00013097	-0.000159986	-0.000164215	-0.000163482	-0.000151172	-0.000120944	-0.000103227	-7.44352e-05	-4.27346e-05	-4.11409e-05	-5.06391e-05	-8.33962e-05	-0.000119325	-0.000141443	-0.000157504	-0.000163482
6.3	-0.000167758	-0.000168021	-0.000157105	-0.00012606	-7.52269e-05	-7.29921e-05	-6.05657e-05	-6.81041e-05	-0.000106524	-0.000133969	-0.000163263	-0.000168021	-0.000167758	-0.000157105	-0.000122554	-0.000100624	-7.48147e-05	-4.75932e-05	-4.34453e-05	-5.6612e-05	-8.29547e-05	-0.000119454	-0.000144682	-0.000161847	-0.000167758
6.4	-0.000167414	-0.000168109	-0.000158586	-0.000121729	-8.19524e-05	-8.22079e-05	-6.5848e-05	-7.4665e-05	-0.000114169	-0.00013203	-0.000159998	-0.000168109	-0.000167414	-0.000158586	-0.000127095	-9.82733e-05	-7.3964e-05	-5.21701e-05	-4.7347e-05	-6.27698e-05	-8.0183e-05	-0.000115915	-0.0001448	-0.000165147	-0.000167414
6.5	-0.000166856	-0.000167736	-0.000156888	-0.000116059	-8.42733e-05	-8.46289e-05	-7.0889e-05	-7.81033e-05	-0.000114201	-0.000133127	-0.000155572	-0.000167736	-0.000166856	-0.000156888	-0.000130411	-9.39223e-05	-6.92934e-05	-5.36187e-05	-4.87351e-05	-6.34447e-05	-7.60179e-05	-0.000108561	-0.00013875	-0.00015816	-0.000166856
6.6	-0.000165482	-0.000164014	-0.000152943	-0.000119044	-8.31127e-05	-8.1278e-05	-7.1147e-05	-7.75772e-05	-0.000112993	-0.000129318	-0.000154981	-0.000164014	-0.000165482	-0.000152943	-0.000127552	-9.35833e-05	-6.70239e-05	-5.10432e-05	-4.72307e-05	-5.9873e-05	-7.30209e-05	-0.000110373	-0.000132658	-0.000153483	-0.000165482
6.7	-0.000164811	-0.000162608	-0.000149614	-0.000122332	-7.84106e-05	-7.47616e-05	-6.30602e-05	-7.11502e-05	-0.000108686	-0.000127881	-0.000153074	-0.000162608	-0.000164811	-0.000149614	-0.000122222	-9.82093e-05	-7.02877e-05	-4.63114e-05	-4.47091e-05	-5.50411e-05	-7.64976e-05	-0.000113484	-0.000135692	-0.000153789	-0.000164811
6.8	-0.000167173	-0.000167645	-0.000149471	-0.000125887	-7.28547e-05	-6.88931e-05	-5.92738e-05	-6.77913e-05	-0.000103933	-0.00012955	-0.000157039	-0.000167645	-0.000167173	-0.000149471	-0.000122888	-0.00010001	-7.30844e-05	-4.50367e-05	-4.21783e-05	-5.27671e-05	-8.16866e-05	-0.000121077	-0.000138639	-0.000157842	-0.000167173
6.9	-0.00016914	-0.000169415	-0.000151336	-0.000125817	-7.4525e-05	-7.15905e-05	-5.93847e-05	-6.85892e-05	-0.000104885	-0.000130456	-0.000159146	-0.000169415	-0.00016914	-0.000151336	-0.000123764	-0.000103073	-7.55608e-05	-4.76256e-05	-4.32825e-05	-5.58087e-05	-8.41288e-05	-0.000120815	-0.000142956	-0.000162516	-0.00016914
7	-0.000172551	-0.000170477	-0.000158731	-0.000120975	-7.99846e-05	-7.86538e-05	-6.25689e-05	-7.34111e-05	-0.000107736	-0.000132466	-0.000158011	-0.000170477	-0.000172551	-0.000158731	-0.000128001	-9.91052e-05	-7.4804e-05	-5.22178e-05	-4.60603e-05	-5.99165e-05	-8.13891e-05	-0.000117446	-0.000143588	-0.000161027	-0.000172551
7.1	-0.000167698	-0.000167901	-0.000153032	-0.000114649	-8.4876e-05	-8.47194e-05	-6.48131e-05	-7.49312e-05	-0.000111844	-0.000127248	-0.000157206	-0.000167901	-0.000167698	-0.000153032	-0.000128957	-9.47967e-05	-7.13311e-05	-5.27167e-05	-4.87387e-05	-6.14513e-05	-7.48608e-05	-0.000110878	-0.000140459	-0.000157566	-0.000167698
7.2	-0.000163213	-0.000166585	-0.000151276	-0.000111228	-8.52479e-05	-8.49569e-05	-6.70309e-05	-7.68362e-05	-0.000111498	-0.000124725	-0.000151977	-0.000166585	-0.000163213	-0.000151276	-0.000129556	-9.42659e-05	-6.82478e-05	-5.34664e-05	-4.86157e-05	-5.91768e-05	-7.34314e-05	-0.000106981	-0.000134514	-0.000153756	-0.000163213
7.3	-0.00016298	-0.000164507	-0.000147129	-0.00011811	-8.05249e-05	-7.68242e-05	-6.56721e-05	-7.24869e-05	-0.000108137	-0.000124797	-0.00015325	-0.000164507	-0.00016298	-0.000147129	-0.000127118	-9.68397e-05	-6.72543e-05	-4.90232e-05	-4.54498e-05	-5.41466e-05	-7.54164e-05	-0.000112564	-0.000133581	-0.000151643	-0.00016298
7.4	-0.000166207	-0.000165236	-0.000149399	-0.00012385	-7.58577e-05	-7.03198e-05	-5.8498e-05	-6.7306e-05	-0.000104649	-0.000125993	-0.000156071	-0.000165236	-0.000166207	-0.000149399	-0.000123316	-0.000100545	-7.06827e-05	-4.48209e-05	-4.35345e-05	-5.09469e-05	-8.20546e-05	-0.00011754	-0.000138675	-0.000159103	-0.000166207
7.5	-0.000171521	-0.000166744	-0.000152984	-0.000126666	-7.54636e-05	-7.23897e-05	-5.74435e-05	-6.66287e-05	-0.00010421	-0.000129824	-0.000159043	-0.000166744	-0.000171521	-0.000152984	-0.000124678	-0.000101013	-7.39069e-05	-4.77494e-05	-4.24106e-05	-5.39621e-05	-8.47608e-05	-0.000118945	-0.00014167	-0.000161056	-0.000171521
7.6	-0.000176034	-0.00016593	-0.000154517	-0.000121923	-8.10678e-05	-8.07223e-05	-6.15969e-05	-7.20167e-05	-0.000109874	-0.000131537	-0.000161411	-0.00016593	-0.000176034	-0.000154517	-0.000125826	-9.80975e-05	-7.27827e-05	-5.10363e-05	-4.54008e-05	-6.06813e-05	-8.06599e-05	-0.00011623	-0.00014237	-0.000164194	-0.000176034
7.7	-0.000172106	-0.000163734	-0.000155179	-0.000116979	-8.2502e-05	-8.65104e-05	-6.73613e-05	-7.81024e-05	-0.000114791	-0.000130353	-0.000158382	-0.000163734	-0.000172106	-0.000155179	-0.000130721	-9.41622e-05	-7.03209e-05	-5.388e-05	-4.85451e-05	-6.22667e-05	-7.5543e-05	-0.000110774	-0.000138899	-0.000157414	-0.000172106
7.8	-0.000168105	-0.000158482	-0.000150489	-0.000116594	-8.23887e-05	-8.28847e-05	-6.91114e-05	-7.72233e-05	-0.000113324	-0.000126361	-0.000155418	-0.000158482	-0.000168105	-0.000150489	-0.00013052	-9.40109e-05	-6.79212e-05	-5.19313e-05	-4.65954e-05	-5.9959e-05	-7.28794e-05	-0.000108791	-0.000133578	-0.000154539	-0.000168105
7.9	-0.000163565	-0.000160497	-0.000150729	-0.000119401	-7.82249e-05	-7.65429e-05	-6.31473e-05	-7.17727e-05	-0.000110726	-0.000124648	-0.000155109	-0.000160497	-0.000163565	-0.000150729	-0.000126562	-9.68753e-05	-6.89584e-05	-4.68593e-05	-4.46843e-05	-5.35781e-05	-7.75415e-05	-0.000113405	-0.000133772	-0.000151623	-0.000163565
8	-0.000164854	-0.000160525	-0.00015028	-0.000123042	-7.40203e-05	-7.19722e-05	-5.83353e-05	-6.63991e-05	-0.000104413	-0.000129534	-0.000157649	-0.000160525	-0.000164854	-0.00015028	-0.000122474	-9.74738e-05	-7.13959e-05	-4.4388e-05	-4.16747e-05	-5.1542e-05	-8.0446e-05	-0.000117855	-0.000137264	-0.00015494	-0.000164854
8.1	-0.00016705	-0.000164506	-0.000154154	-0.000124107	-7.70249e-05	-7.3054e-05	-5.83324e-05	-6.76945e-05	-0.000103749	-0.000132367	-0.000161829	-0.000164506	-0.00016705	-0.000154154	-0.000122896	-0.000102169	-7.31731e-05	-4.5663e-05	-4.3575e-05	-5.48161e-05	-8.38188e-05	-0.000117496	-0.000138662	-0.000161843	-0.00016705
8.2	-0.000167914	-0.000165021	-0.000157178	-0.000123577	-7.92209e-05	-7.81539e-05	-6.08811e-05	-7.13486e-05	-0.000107381	-0.000132319	-0.000163635	-0.000165021	-0.000167914	-0.000157178	-0.000127483	-9.79421e-05	-7.38388e-05	-5.14691e-05	-4.63272e-05	-5.84582e-05	-8.18547e-05	-0.000116924	-0.000141246	-0.000159732	-0.000167914
8.3	-0.000170806	-0.00016337	-0.000154987	-0.00011859	-8.24961e-05	-8.26981e-05	-6.72346e-05	-7.5336e-05	-0.000112505	-0.000129292	-0.000161585	-0.00016337	-0.000170806	-0.000154987	-0.00013159	-9.59091e-05	-7.1718e-05	-5.24734e-05	-4.77064e-05	-6.14406e-05	-7.58434e-05	-0.000111499	-0.000139205	-0.000159703	-0.000170806
8.4	-0.000167768	-0.000164244	-0.000154965	-0.000117407	-8.31872e-05	-8.24971e-05	-6.74158e-05	-7.60817e-05	-0.000114247	-0.000126286	-0.000158475	-0.000164244	-0.000167768	-0.000154965	-0.000131885	-9.60755e-05	-6.93662e-05	-5.21159e-05	-4.72692e-05	-5.95922e-05	-7.44003e-05	-0.000108087	-0.000137007	-0.000158292	-0.000167768
8.5	-0.000165926	-0.00016062	-0.000150502	-0.000120239	-8.08168e-05	-7.62519e-05	-6.66696e-05	-7.32018e-05	-0.000112321	-0.000126933	-0.000154347	-0.00016062	-0.000165926	-0.000150502	-0.000127834	-9.67099e-05	-7.01033e-05	-4.76948e-05	-4.42904e-05	-5.50795e-05	-7.64366e-05	-0.000112181	-0.000133481	-0.000156508	-0.000165926
8.6	-0.000164144	-0.000162445	-0.000148725	-0.00012608	-7.70122e-05	-7.20448e-05	-6.12693e-05	-6.87853e-05	-0.000109574	-0.000129447	-0.000156264	-0.000162445	-0.000164144	-0.000148725	-0.000126446	-0.000100656	-7.22262e-05	-4.5704e-05	-4.28287e-05	-5.33791e-05	-8.17917e-05	-0.000117628	-0.000138707	-0.000160134	-0.000164144
8.7	-0.000166791	-0.000164213	-0.000152454	-0.000125831	-7.577e-05	-7.11926e-05	-6.05983e-05	-6.73629e-05	-0.000105026	-0.000133079	-0.000160217	-0.000164213	-0.000166791	-0.000152454	-0.000126657	-0.00010201	-7.39406e-05	-4.58892e-05	-4.3046e-05	-5.44537e-05	-8.51528e-05	-0.000122186	-0.000143996	-0.000160524	-0.000166791
8.8	-0.000169128	-0.00016597	-0.000156739	-0.000124912	-7.86441e-05	-7.6179e-05	-6.32148e-05	-7.07594e-05	-0.000107972	-0.000134018	-0.000161107	-0.00016597	-0.000169128	-0.000156739	-0.000129117	-0.000100494	-7.25885e-05	-4.78505e-05	-4.56565e-05	-5.92457e-05	-8.3527e-05	-0.000119305	-0.000147407	-0.000164595	-0.000169128
8.9	-0.000167624	-0.000167652	-0.000156118	-0.000118934	-8.15227e-05	-8.19337e-05	-6.68324e-05	-7.3944e-05	-0.000113254	-0.000132191	-0.000158761	-0.000167652	-0.000167624	-0.000156118	-0.000133324	-9.79655e-05	-7.08888e-05	-5.17093e-05	-4.76098e-05	-6.14119e-05	-7.92738e-05	-0.000114421	-0.000142981	-0.000162072	-0.000167624
9	-0.000169161	-0.000164037	-0.000150094	-0.000117897	-8.22893e-05	-8.19594e-05	-7.12495e-05	-7.66584e-05	-0.000116978	-0.000131784	-0.000154436	-0.000164037	-0.000169161	-0.000150094	-0.000131672	-9.51224e-05	-6.85653e-05	-5.08895e-05	-4.7059e-05	-5.99746e-05	-7.4067e-05	-0.000109921	-0.000136033	-0.000156432	-0.000169161
9.1	-0.000166067	-0.000159196	-0.000149045	-0.000117365	-8.0831e-05	-7.75666e-05	-6.59963e-05	-7.1748e-05	-0.000111508	-0.000129692	-0.000155861	-0.000159196	-0.000166067	-0.000149045	-0.00012916	-9.66724e-05	-6.92597e-05	-4.78586e-05	-4.45833e-05	-5.56466e-05	-7.60023e-05	-0.00011123	-0.00013514	-0.000154683	-0.000166067
9.2	-0.000168531	-0.000158358	-0.000151773	-0.000122004	-7.62964e-05	-7.18654e-05	-5.9338e-05	-6.9551e-05	-0.00010683	-0.000130987	-0.000156718	-0.000158358	-0.000168531	-0.000151773	-0.000125661	-9.9644e-05	-7.05566e-05	-4.57724e-05	-4.2834e-05	-5.24538e-05	-7.88618e-05	-0.000115637	-0.000134329	-0.000156265	-0.000168531
9.3	-0.000171251	-0.000162072	-0.000153705	-0.000124761	-7.51808e-05	-7.1594e-05	-5.831e-05	-6.66374e-05	-0.000106628	-0.000129369	-0.000159378	-0.000162072	-0.000171251	-0.000153705	-0.000123164	-9.99629e-05	-7.25888e-05	-4.57867e-05	-4.2981e-05	-5.44849e-05	-8.20278e-05	-0.000116016	-0.000141204	-0.000159923	-0.000171251
9.4	-0.000171821	-0.000165019	-0.000154467	-0.000122466	-7.82638e-05	-7.51368e-05	-6.22401e-05	-6.94237e-05	-0.000106165	-0.000132034	-0.000158891	-0.000165019	-0.000171821	-0.000154467	-0.000125501	-9.73117e-05	-7.42739e-05	-4.84599e-05	-4.37757e-05	-5.84847e-05	-8.06288e-05	-0.00011575	-0.000142273	-0.000163245	-0.000171821
9.5	-0.000171126	-0.000164502	-0.000153768	-0.000121111	-8.23936e-05	-8.01473e-05	-6.51606e-05	-7.22073e-05	-0.000110401	-0.000130066	-0.000157677	-0.000164502	-0.000171126	-0.000153768	-0.000128575	-9.57326e-05	-7.24378e-05	-4.97393e-05	-4.61563e-05	-6.08267e-05	-7.73886e-05	-0.000111344	-0.000140095	-0.000162595	-0.000171126
9.6	-0.000167146	-0.000163362	-0.000151522	-0.000118293	-8.32179e-05	-8.04765e-05	-6.88429e-05	-7.55226e-05	-0.000111344	-0.00012869	-0.000157366	-0.000163362	-0.000167146	-0.000151522	-0.000131502	-9.56297e-05	-7.14983e-05	-4.99326e-05	-4.75741e-05	-6.03572e-05	-7.55545e-05	-0.000108155	-0.000138208	-0.000160822	-0.000167146
9.7	-0.000168198	-0.000162836	-0.000149834	-0.000120784	-7.97937e-05	-7.66147e-05	-6.54744e-05	-7.20594e-05	-0.000109775	-0.00012686	-0.00015685	-0.000162836	-0.000168198	-0.000149834	-0.000129406	-9.54992e-05	-7.05499e-05	-4.82145e-05	-4.47279e-05	-5.66558e-05	-7.45638e-05	-0.000111333	-0.000135079	-0.000157095	-0.000168198
9.8	-0.00016631	-0.0001613	-0.00014904	-0.000123531	-7.79483e-05	-7.20574e-05	-6.12566e-05	-6.62293e-05	-0.00010488	-0.000126344	-0.000158554	-0.0001613	-0.00016631	-0.00014904	-0.000125108	-9.74638e-05	-7.1388e-05	-4.72494e-05	-4.32714e-05	-5.36277e-05	-7.88513e-05	-0.000114694	-0.000138698	-0.000158645	-0.00016631
9.9	-0.000170272	-0.000163983	-0.000151469	-0.000125221	-7.60642e-05	-7.19308e-05	-6.05945e-05	-6.67212e-05	-0.000103937	-0.000130127	-0.000161282	-0.000163983	-0.000170272	-0.000151469	-0.000124622	-9.69258e-05	-7.34409e-05	-4.66677e-05	-4.23245e-05	-5.38205e-05	-8.15224e-05	-0.000115962	-0.000139686	-0.00016061	-0.000170272
10	-0.000169981	-0.000163995	-0.000155015	-0.000123507	-7.78602e-05	-7.6014e-05	-5.82334e-05	-6.84853e-05	-0.000107055	-0.000131165	-0.000160422	-0.000163995	-0.000169981	-0.000155015	-0.00012635	-9.8385e-05	-7.34953e-05	-4.78817e-05	-4.33652e-05	-5.62534e-05	-8.10854e-05	-0.000116443	-0.000141007	-0.000161343	-0.000169981
10.1	-0.000170421	-0.000167538	-0.000155782	-0.000121156	-8.1086e-05	-7.89379e-05	-6.24927e-05	-7.33878e-05	-0.000110326	-0.000130926	-0.000159754	-0.000167538	-0.000170421	-0.000155782	-0.000129572	-9.66785e-05	-7.28424e-05	-5.12304e-05	-4.64872e-05	-5.99141e-05	-7.79488e-05	-0.000112956	-0.000141443	-0.000159456	-0.000170421
10.2	-0.000169968	-0.000164651	-0.000153395	-0.000119518	-8.25847e-05	-8.08074e-05	-6.64675e-05	-7.44948e-05	-0.00011175	-0.000128157	-0.000156425	-0.000164651	-0.000169968	-0.000153395	-0.00012955	-9.41003e-05	-6.89028e-05	-5.19256e-05	-4.74239e-05	-5.93907e-05	-7.44639e-05	-0.000112189	-0.000138502	-0.000154625	-0.000169968
10.3	-0.000164323	-0.000162572	-0.0001494	-0.000120391	-8.12667e-05	-7.86216e-05	-6.64246e-05	-7.23283e-05	-0.00011055	-0.000127257	-0.000153922	-0.000162572	-0.000164323	-0.0001494	-0.000126921	-9.54231e-05	-6.93536e-05	-4.96713e-05	-4.60255e-05	-5.57175e-05	-7.49415e-05	-0.000113167	-0.000136053	-0.000156009	-0.000164323
10.4	-0.000164652	-0.000163615	-0.000148923	-0.000124244	-7.6967e-05	-7.29566e-05	-6.10174e-05	-6.95706e-05	-0.000107284	-0.000128276	-0.000157144	-0.000163615	-0.000164652	-0.000148923	-0.000125598	-9.79293e-05	-6.99997e-05	-4.7019e-05	-4.37766e-05	-5.23512e-05	-7.68573e-05	-0.000115449	-0.00013491	-0.000155755	-0.000164652
10.5	-0.000165355	-0.00016305	-0.00014896	-0.000126292	-7.66468e-05	-7.08044e-05	-5.96071e-05	-6.68327e-05	-0.000105597	-0.000129242	-0.000160037	-0.00016305	-0.000165355	-0.00014896	-0.000124028	-0.000100143	-7.19518e-05	-4.61423e-05	-4.35842e-05	-5.35863e-05	-8.00698e-05	-0.00011693	-0.000139908	-0.000160801	-0.000165355
10.6	-0.000165919	-0.000164799	-0.000154572	-0.000124416	-7.79341e-05	-7.38385e-05	-5.90783e-05	-6.76931e-05	-0.00010703	-0.000130234	-0.000162358	-0.000164799	-0.000165919	-0.000154572	-0.000125191	-9.97946e-05	-7.48591e-05	-4.67961e-05	-4.52145e-05	-5.5737e-05	-8.0558e-05	-0.000118133	-0.000142569	-0.000164283	-0.000165919
10.7	-0.00016552	-0.000163027	-0.000154682	-0.000119792	-8.1761e-05	-7.83474e-05	-6.30377e-05	-7.10424e-05	-0.000110035	-0.000130313	-0.000161792	-0.000163027	-0.00016552	-0.000154682	-0.000128874	-9.84291e-05	-7.37829e-05	-5.04957e-05	-4.62122e-05	-5.97734e-05	-7.71612e-05	-0.000115577	-0.000139358	-0.000163309	-0.00016552
10.8	-0.000167856	-0.000164938	-0.000154312	-0.000116552	-8.4468e-05	-8.13448e-05	-6.29518e-05	-7.32033e-05	-0.000111211	-0.000130049	-0.000159015	-0.000164938	-0.000167856	-0.000154312	-0.000130305	-9.67468e-05	-7.20569e-05	-5.13924e-05	-4.72687e-05	-6.06838e-05	-7.5239e-05	-0.000111197	-0.000139786	-0.000162276	-0.000167856
10.9	-0.000168097	-0.000162742	-0.000152733	-0.000118423	-8.35538e-05	-7.57511e-05	-6.34362e-05	-7.16444e-05	-0.000110038	-0.000129958	-0.000156317	-0.000162742	-0.000168097	-0.000152733	-0.000128813	-9.66492e-05	-7.01678e-05	-4.93481e-05	-4.49245e-05	-5.82426e-05	-7.52937e-05	-0.000111515	-0.000135613	-0.000160247	-0.000168097
11	-0.000169357	-0.000161659	-0.000148929	-0.00012231	-7.85722e-05	-7.22877e-05	-6.26343e-05	-6.84738e-05	-0.000109669	-0.000127548	-0.000157753	-0.000161659	-0.000169357	-0.000148929	-0.000125853	-9.88949e-05	-7.17822e-05	-4.77256e-05	-4.27086e-05	-5.48437e-05	-7.75086e-05	-0.000114721	-0.000138475	-0.000160638	-0.000169357
11.1	-0.000169042	-0.000161945	-0.000150952	-0.000122166	-7.65537e-05	-7.21859e-05	-5.90314e-05	-6.81106e-05	-0.000107078	-0.000128825	-0.000159423	-0.000161945	-0.000169042	-0.000150952	-0.000125026	-9.92203e-05	-7.36235e-05	-4.63662e-05	-4.30352e-05	-5.3942e-05	-7.97047e-05	-0.000115841	-0.000138378	-0.000157504	-0.000169042
11.2	-0.000171166	-0.000163184	-0.000152074	-0.000124383	-7.77984e-05	-7.42127e-05	-6.03353e-05	-6.9091e-05	-0.000108581	-0.000132042	-0.000160162	-0.000163184	-0.000171166	-0.000152074	-0.000126211	-9.88521e-05	-7.43347e-05	-4.76613e-05	-4.39641e-05	-5.59002e-05	-8.03776e-05	-0.000116401	-0.000142099	-0.000158774	-0.000171166
11.3	-0.000170822	-0.000167867	-0.000153179	-0.000120973	-8.01555e-05	-7.75926e-05	-6.23711e-05	-7.22051e-05	-0.000110275	-0.000132515	-0.000162176	-0.000167867	-0.000170822	-0.000153179	-0.000129806	-9.71895e-05	-7.31913e-05	-5.00237e-05	-4.58657e-05	-5.83751e-05	-7.89888e-05	-0.000114125	-0.000143389	-0.000159241	-0.000170822
11.4	-0.000169795	-0.000166967	-0.00015172	-0.000119602	-8.16395e-05	-7.94656e-05	-6.61987e-05	-7.30986e-05	-0.0001127	-0.000131351	-0.000160814	-0.000166967	-0.000169795	-0.00015172	-0.00013054	-9.71031e-05	-6.92795e-05	-5.05133e-05	-4.69331e-05	-5.92873e-05	-7.49349e-05	-0.0001127	-0.000137887	-0.000158262	-0.000169795
11.5	-0.000166984	-0.000167005	-0.000153134	-0.000116728	-8.15986e-05	-7.79736e-05	-6.42671e-05	-7.29071e-05	-0.000112271	-0.000127558	-0.000160213	-0.000167005	-0.000166984	-0.000153134	-0.000127307	-9.58536e-05	-6.95928e-05	-4.91542e-05	-4.58e-05	-5.71833e-05	-7.50287e-05	-0.000112428	-0.000138663	-0.000158224	-0.000166984
11.6	-0.000166566	-0.000165703	-0.000152265	-0.00012022	-8.053e-05	-7.34461e-05	-6.27611e-05	-6.93042e-05	-0.000108654	-0.000129243	-0.000158045	-0.000165703	-0.000166566	-0.000152265	-0.0001272	-9.62553e-05	-7.06863e-05	-4.75977e-05	-4.43058e-05	-5.35836e-05	-7.68309e-05	-0.000113927	-0.000136204	-0.00015634	-0.000166566
11.7	-0.000167497	-0.000166399	-0.000153275	-0.000122371	-7.7565e-05	-7.25515e-05	-5.98238e-05	-6.73233e-05	-0.000106853	-0.000130853	-0.000158436	-0.000166399	-0.000167497	-0.000153275	-0.000123687	-9.83948e-05	-7.21621e-05	-4.62116e-05	-4.30277e-05	-5.4815e-05	-7.91201e-05	-0.000116978	-0.000139338	-0.000161022	-0.000167497
11.8	-0.000166658	-0.00016638	-0.000154848	-0.00012336	-7.84346e-05	-7.44087e-05	-6.03209e-05	-6.78638e-05	-0.000105852	-0.000132545	-0.000162605	-0.00016638	-0.000166658	-0.000154848	-0.000127601	-9.86684e-05	-7.40967e-05	-4.80915e-05	-4.33488e-05	-5.57384e-05	-8.04294e-05	-0.000116279	-0.000141768	-0.000160552	-0.000166658
11.9	-0.000168477	-0.000167952	-0.000154526	-0.000123058	-7.93248e-05	-7.59295e-05	-6.25011e-05	-6.97372e-05	-0.000108972	-0.000131651	-0.000160545	-0.000167952	-0.000168477	-0.000154526	-0.000130379	-9.65569e-05	-7.1727e-05	-5.06931e-05	-4.48268e-05	-5.74591e-05	-7.75159e-05	-0.000114838	-0.000140688	-0.000160497	-0.000168477
12	-0.000168169	-0.000165623	-0.000154124	-0.000119414	-8.24709e-05	-7.90934e-05	-6.54759e-05	-7.15828e-05	-0.000109611	-0.000128293	-0.000157626	-0.000165623	-0.000168169	-0.000154124	-0.000128856	-9.54222e-05	-7.03701e-05	-5.15081e-05	-4.54715e-05	-5.82706e-05	-7.52857e-05	-0.000113504	-0.000140813	-0.000160772	-0.000168169
12.1	-0.000168883	-0.000164319	-0.000151472	-0.000119634	-8.12189e-05	-7.79422e-05	-6.44536e-05	-7.19465e-05	-0.000109081	-0.000127788	-0.000155985	-0.000164319	-0.000168883	-0.000151472	-0.000128211	-9.38484e-05	-6.8484e-05	-5.00295e-05	-4.51316e-05	-5.67895e-05	-7.54631e-05	-0.000112854	-0.000137552	-0.000159585	-0.000168883
12.2	-0.000169265	-0.000163847	-0.000150948	-0.000119931	-7.83237e-05	-7.52576e-05	-6.17624e-05	-6.8954e-05	-0.000106698	-0.000128188	-0.000155871	-0.000163847	-0.000169265	-0.000150948	-0.000125744	-9.62291e-05	-7.01942e-05	-4.83551e-05	-4.44466e-05	-5.52405e-05	-7.68257e-05	-0.000114529	-0.000137102	-0.000158061	-0.000169265
12.3	-0.000168163	-0.000162204	-0.000150493	-0.000122846	-7.72852e-05	-7.31138e-05	-6.11191e-05	-6.84801e-05	-0.000105333	-0.000131423	-0.000158342	-0.000162204	-0.000168163	-0.000150493	-0.000128193	-9.79251e-05	-7.20242e-05	-4.70625e-05	-4.3556e-05	-5.37768e-05	-7.81484e-05	-0.000114813	-0.000140194	-0.00015803	-0.000168163
12.4	-0.000170722	-0.000166313	-0.000150264	-0.000123426	-7.81633e-05	-7.39626e-05	-6.16913e-05	-6.67337e-05	-0.000106416	-0.000130713	-0.000159821	-0.000166313	-0.000170722	-0.000150264	-0.000127505	-9.72424e-05	-7.24841e-05	-4.72583e-05	-4.29657e-05	-5.47103e-05	-7.91068e-05	-0.000115349	-0.000142102	-0.000159436	-0.000170722
12.5	-0.000168812	-0.000168578	-0.000153686	-0.000120915	-7.89409e-05	-7.75845e-05	-6.31697e-05	-7.16224e-05	-0.000107928	-0.000131519	-0.000160002	-0.000168578	-0.000168812	-0.000153686	-0.000130242	-9.59346e-05	-7.42303e-05	-4.92969e-05	-4.56057e-05	-5.70666e-05	-7.946e-05	-0.000113762	-0.000142756	-0.000160314	-0.000168812
12.6	-0.000167291	-0.000166714	-0.000151973	-0.000119149	-7.98206e-05	-7.78606e-05	-6.40438e-05	-7.29028e-05	-0.000109833	-0.000130738	-0.000159397	-0.000166714	-0.000167291	-0.000151973	-0.000132231	-9.50051e-05	-7.16233e-05	-5.10462e-05	-4.58277e-05	-5.85847e-05	-7.78526e-05	-0.000113383	-0.000140165	-0.000157905	-0.000167291
12.7	-0.000165332	-0.000164936	-0.000149454	-0.000118763	-8.3264e-05	-7.69613e-05	-6.51834e-05	-6.95117e-05	-0.000109261	-0.000128537	-0.000158282	-0.000164936	-0.000165332	-0.000149454	-0.000129165	-9.56654e-05	-6.91358e-05	-4.99919e-05	-4.56858e-05	-5.65564e-05	-7.7343e-05	-0.000113265	-0.000136605	-0.000156648	-0.000165332
12.8	-0.000167218	-0.000163915	-0.000150469	-0.000119751	-8.08965e-05	-7.53154e-05	-6.22095e-05	-6.91353e-05	-0.00010707	-0.000128842	-0.000156123	-0.000163915	-0.000167218	-0.000150469	-0.000128068	-9.58862e-05	-6.99994e-05	-4.77294e-05	-4.6039e-05	-5.37341e-05	-7.84672e-05	-0.000114434	-0.000138657	-0.000157585	-0.000167218
12.9	-0.000168891	-0.000165138	-0.000153457	-0.000122638	-7.83232e-05	-7.36843e-05	-6.0809e-05	-6.78272e-05	-0.00010489	-0.000128997	-0.000156767	-0.000165138	-0.000168891	-0.000153457	-0.000126199	-9.86143e-05	-7.17445e-05	-4.55741e-05	-4.41481e-05	-5.39497e-05	-7.92231e-05	-0.000116432	-0.000139602	-0.000158026	-0.000168891
13	-0.000167522	-0.000167857	-0.00015556	-0.000122667	-7.72534e-05	-7.40364e-05	-5.81313e-05	-6.8518e-05	-0.000104634	-0.000127381	-0.000158322	-0.000167857	-0.000167522	-0.00015556	-0.000126107	-9.84997e-05	-7.21784e-05	-4.65812e-05	-4.46139e-05	-5.30804e-05	-8.03395e-05	-0.000119362	-0.00014392	-0.000160326	-0.000167522
13.1	-0.000168394	-0.000165769	-0.000153346	-0.000122365	-7.82027e-05	-7.64159e-05	-6.15943e-05	-7.11828e-05	-0.000107038	-0.000131027	-0.000159591	-0.000165769	-0.000168394	-0.000153346	-0.000125038	-9.77957e-05	-7.14651e-05	-4.86251e-05	-4.53439e-05	-5.54078e-05	-8.07149e-05	-0.000116904	-0.000141071	-0.000159436	-0.000168394
13.2	-0.000166062	-0.000164743	-0.000153703	-0.000119885	-8.05681e-05	-8.00662e-05	-6.27134e-05	-7.16283e-05	-0.000108014	-0.000128649	-0.000159541	-0.000164743	-0.000166062	-0.000153703	-0.00012825	-9.70364e-05	-7.12323e-05	-4.96814e-05	-4.59789e-05	-5.75267e-05	-7.71483e-05	-0.000113778	-0.000139259	-0.000161479	-0.000166062
13.3	-0.000170056	-0.000162351	-0.000151731	-0.000119185	-8.25561e-05	-7.8243e-05	-6.11463e-05	-7.28844e-05	-0.000106346	-0.000126351	-0.000158191	-0.000162351	-0.000170056	-0.000151731	-0.000129079	-9.65952e-05	-6.97688e-05	-4.8755e-05	-4.65162e-05	-5.60762e-05	-7.60131e-05	-0.000112049	-0.000137758	-0.000156546	-0.000170056
13.4	-0.000168779	-0.000159933	-0.000151679	-0.000121581	-7.97062e-05	-7.60639e-05	-6.27529e-05	-7.08907e-05	-0.000107301	-0.000126581	-0.000160496	-0.000159933	-0.000168779	-0.000151679	-0.000125476	-9.74467e-05	-7.02915e-05	-4.71248e-05	-4.56453e-05	-5.40129e-05	-7.64832e-05	-0.000114074	-0.000137245	-0.000157895	-0.000168779
13.5	-0.000167383	-0.000162127	-0.00015229	-0.0001208	-7.76149e-05	-7.47277e-05	-6.02143e-05	-6.96638e-05	-0.000104679	-0.000127531	-0.000159078	-0.000162127	-0.000167383	-0.00015229	-0.000124895	-9.93808e-05	-7.16775e-05	-4.5567e-05	-4.40977e-05	-5.24533e-05	-7.77683e-05	-0.000115458	-0.00013842	-0.000159623	-0.000167383
13.6	-0.000169966	-0.000163093	-0.000152187	-0.000121848	-7.72377e-05	-7.47502e-05	-6.05859e-05	-6.83243e-05	-0.00010558	-0.000131255	-0.000156196	-0.000163093	-0.000169966	-0.000152187	-0.000126007	-9.93696e-05	-7.15364e-05	-4.68042e-05	-4.40076e-05	-5.53071e-05	-7.79302e-05	-0.000115727	-0.00013814	-0.000158639	-0.000169966
13.7	-0.000169347	-0.000164696	-0.000154123	-0.000120711	-7.9745e-05	-7.63495e-05	-6.04292e-05	-6.98023e-05	-0.000108482	-0.000130882	-0.000159576	-0.000164696	-0.000169347	-0.000154123	-0.000128892	-9.82192e-05	-7.19115e-05	-4.85569e-05	-4.51783e-05	-5.86948e-05	-7.70022e-05	-0.000115596	-0.000141511	-0.000162628	-0.000169347
13.8	-0.000171849	-0.000165035	-0.000153044	-0.000119229	-8.27712e-05	-7.70109e-05	-6.29751e-05	-7.17195e-05	-0.000109802	-0.000130312	-0.000159577	-0.000165035	-0.000171849	-0.000153044	-0.000127333	-9.68002e-05	-7.06737e-05	-4.78769e-05	-4.68199e-05	-5.84294e-05	-7.68489e-05	-0.000112878	-0.000140181	-0.000162081	-0.000171849
13.9	-0.000170719	-0.000166628	-0.000152184	-0.000117359	-8.32548e-05	-7.81087e-05	-6.28416e-05	-7.19858e-05	-0.000111807	-0.00012845	-0.00016064	-0.000166628	-0.000170719	-0.000152184	-0.000128758	-9.65128e-05	-6.97544e-05	-4.79251e-05	-4.72249e-05	-5.94369e-05	-7.55236e-05	-0.000113102	-0.000139758	-0.000162064	-0.000170719
14	-0.000169841	-0.000164636	-0.000149393	-0.000118731	-8.15847e-05	-7.43963e-05	-5.90138e-05	-7.02093e-05	-0.000110261	-0.000127219	-0.00015936	-0.000164636	-0.000169841	-0.000149393	-0.000128313	-9.83213e-05	-6.95962e-05	-4.77189e-05	-4.60962e-05	-5.71383e-05	-7.5916e-05	-0.000111382	-0.000141641	-0.000156249	-0.000169841
14.1	-0.000170236	-0.000161718	-0.00015076	-0.000122347	-7.79168e-05	-7.39439e-05	-5.95452e-05	-6.88284e-05	-0.000108695	-0.000127641	-0.000158586	-0.000161718	-0.000170236	-0.00015076	-0.000124795	-9.9029e-05	-7.07061e-05	-4.61481e-05	-4.48519e-05	-5.55745e-05	-7.72356e-05	-0.000114409	-0.000139799	-0.000159532	-0.000170236
14.2	-0.000166867	-0.000163794	-0.000153405	-0.000119832	-7.86862e-05	-7.51494e-05	-5.79893e-05	-6.80794e-05	-0.000105708	-0.000128459	-0.000158601	-0.000163794	-0.000166867	-0.000153405	-0.000126445	-0.000100799	-7.2091e-05	-4.64502e-05	-4.41192e-05	-5.48797e-05	-7.87107e-05	-0.000116144	-0.000141446	-0.000160598	-0.000166867
14.3	-0.000170313	-0.000162493	-0.000153531	-0.000119947	-7.85071e-05	-7.77973e-05	-6.02056e-05	-6.90595e-05	-0.000107137	-0.000130896	-0.000158597	-0.000162493	-0.000170313	-0.000153531	-0.000126207	-9.84093e-05	-7.11308e-05	-4.79551e-05	-4.40677e-05	-5.65509e-05	-7.80316e-05	-0.000116678	-0.000142902	-0.00016149	-0.000170313
14.4	-0.000171371	-0.000164746	-0.00015298	-0.000120121	-8.25391e-05	-8.03603e-05	-6.09864e-05	-7.03386e-05	-0.000108878	-0.000130646	-0.000159721	-0.000164746	-0.000171371	-0.00015298	-0.000128383	-9.80028e-05	-7.15587e-05	-4.95432e-05	-4.5008e-05	-5.75314e-05	-7.68634e-05	-0.000113763	-0.000143513	-0.000162383	-0.000171371
14.5	-0.000168559	-0.000165488	-0.000152932	-0.000120665	-8.2362e-05	-7.76912e-05	-6.37859e-05	-7.08111e-05	-0.000108377	-0.000129501	-0.000159571	-0.000165488	-0.000168559	-0.000152932	-0.000126452	-9.75182e-05	-6.86111e-05	-4.87395e-05	-4.57557e-05	-5.67462e-05	-7.46627e-05	-0.000113803	-0.000138149	-0.000160814	-0.000168559
14.6	-0.000165664	-0.00016351	-0.000150984	-0.000119238	-8.06718e-05	-7.67053e-05	-6.3834e-05	-6.92056e-05	-0.000107754	-0.000127581	-0.000158634	-0.00016351	-0.000165664	-0.000150984	-0.000127012	-9.71157e-05	-6.74762e-05	-4.87589e-05	-4.39426e-05	-5.54657e-05	-7.48158e-05	-0.000116354	-0.000137569	-0.00015991	-0.000165664
14.7	-0.000166444	-0.000162205	-0.00015103	-0.0001203	-7.80781e-05	-7.45562e-05	-6.24011e-05	-6.69224e-05	-0.000105337	-0.000129077	-0.000159413	-0.000162205	-0.000166444	-0.00015103	-0.000124875	-9.88456e-05	-6.89453e-05	-4.69303e-05	-4.39996e-05	-5.51464e-05	-7.72245e-05	-0.000114726	-0.000139533	-0.00015864	-0.000166444
14.8	-0.000164443	-0.000163214	-0.000151305	-0.000122275	-7.85415e-05	-7.56155e-05	-5.90241e-05	-6.7678e-05	-0.000105093	-0.000130143	-0.000157405	-0.000163214	-0.000164443	-0.000151305	-0.000123233	-0.000100217	-6.97457e-05	-4.6421e-05	-4.48154e-05	-5.52734e-05	-7.75283e-05	-0.000115025	-0.000139978	-0.000161122	-0.000164443
14.9	-0.000166079	-0.00016403	-0.000152674	-0.000120582	-7.89419e-05	-7.70151e-05	-6.07371e-05	-6.85017e-05	-0.000105998	-0.000130056	-0.000160685	-0.00016403	-0.000166079	-0.000152674	-0.000126562	-9.91043e-05	-7.06621e-05	-4.71634e-05	-4.39323e-05	-5.6421e-05	-7.6921e-05	-0.000116314	-0.000140532	-0.000162251	-0.000166079
15	-0.000167064	-0.000165808	-0.000153112	-0.000119242	-8.11427e-05	-7.72628e-05	-6.20941e-05	-7.10503e-05	-0.000108312	-0.00013099	-0.00016059	-0.000165808	-0.000167064	-0.000153112	-0.000129123	-9.70683e-05	-6.92326e-05	-4.76885e-05	-4.54558e-05	-5.72415e-05	-7.5828e-05	-0.000114953	-0.00014108	-0.000162827	-0.000167064
15.1	-0.000168533	-0.000164933	-0.00015394	-0.00011788	-8.20321e-05	-7.93263e-05	-6.35559e-05	-7.07139e-05	-0.000108366	-0.000130202	-0.000160556	-0.000164933	-0.000168533	-0.00015394	-0.000130587	-9.78969e-05	-6.95117e-05	-4.93763e-05	-4.55987e-05	-5.74111e-05	-7.46454e-05	-0.000113251	-0.000139171	-0.00016143	-0.000168533
15.2	-0.000166562	-0.00016428	-0.000155582	-0.000118673	-8.12272e-05	-7.57979e-05	-6.22862e-05	-6.99759e-05	-0.000107331	-0.000130446	-0.000158855	-0.00016428	-0.000166562	-0.000155582	-0.000129114	-9.84447e-05	-7.01131e-05	-4.69368e-05	-4.57624e-05	-5.56997e-05	-7.57991e-05	-0.000113954	-0.000140881	-0.000159853	-0.000166562
15.3	-0.000167342	-0.000161864	-0.000155394	-0.000122601	-8.00045e-05	-7.53746e-05	-6.09598e-05	-6.7353e-05	-0.00010494	-0.000128989	-0.000159668	-0.000161864	-0.000167342	-0.000155394	-0.00012675	-9.7972e-05	-7.03339e-05	-4.63964e-05	-4.44114e-05	-5.43603e-05	-7.73064e-05	-0.000116142	-0.000139675	-0.000159783	-0.000167342
15.4	-0.000167898	-0.000164788	-0.000153844	-0.000122618	-7.8923e-05	-7.43234e-05	-6.01728e-05	-6.70083e-05	-0.000104623	-0.000129455	-0.000161415	-0.000164788	-0.000167898	-0.000153844	-0.00012821	-9.94785e-05	-7.05093e-05	-4.66282e-05	-4.33253e-05	-5.4507e-05	-7.77343e-05	-0.000114962	-0.000141699	-0.000160437	-0.000167898
15.5	-0.000167396	-0.000165766	-0.000152434	-0.000120753	-7.8438e-05	-7.6905e-05	-5.94014e-05	-6.87596e-05	-0.000105949	-0.000130446	-0.000160131	-0.000165766	-0.000167396	-0.000152434	-0.000127223	-9.83776e-05	-7.06074e-05	-4.78065e-05	-4.41629e-05	-5.63261e-05	-7.90179e-05	-0.000114983	-0.000142091	-0.000160256	-0.000167396
15.6	-0.000168955	-0.000164042	-0.00015211	-0.000119386	-7.91139e-05	-7.94706e-05	-6.27716e-05	-6.94588e-05	-0.00010879	-0.000129704	-0.00016074	-0.000164042	-0.000168955	-0.00015211	-0.000128134	-9.78912e-05	-6.98886e-05	-5.00789e-05	-4.40962e-05	-5.80528e-05	-7.76217e-05	-0.00011362	-0.000141577	-0.000160419	-0.000168955
15.7	-0.000168978	-0.000165539	-0.000154631	-0.000119246	-8.02788e-05	-7.87195e-05	-6.42584e-05	-7.14893e-05	-0.000107087	-0.000128524	-0.000159898	-0.000165539	-0.000168978	-0.000154631	-0.000128198	-9.71837e-05	-6.97623e-05	-4.98021e-05	-4.53469e-05	-5.73579e-05	-7.72072e-05	-0.000112003	-0.000141688	-0.000160321	-0.000168978
15.8	-0.000169213	-0.000162995	-0.000150627	-0.000119002	-7.89357e-05	-7.53485e-05	-6.42228e-05	-6.95882e-05	-0.000107596	-0.00012819	-0.000157671	-0.000162995	-0.000169213	-0.000150627	-0.000127864	-9.74181e-05	-6.96579e-05	-4.86509e-05	-4.52169e-05	-5.5534e-05	-7.63707e-05	-0.000111927	-0.00013805	-0.000157737	-0.000169213
15.9	-0.00016524	-0.000162644	-0.000150633	-0.000118478	-7.98696e-05	-7.55238e-05	-6.04369e-05	-6.94246e-05	-0.00010694	-0.000127962	-0.000160345	-0.000162644	-0.00016524	-0.000150633	-0.000127869	-9.99934e-05	-6.98578e-05	-4.78422e-05	-4.55166e-05	-5.34457e-05	-7.66106e-05	-0.000114215	-0.000140785	-0.000158012	-0.00016524
16	-0.00016753	-0.000161746	-0.000148486	-0.000121218	-7.65466e-05	-7.57472e-05	-5.84164e-05	-6.79462e-05	-0.000105194	-0.000129056	-0.000162935	-0.000161746	-0.00016753	-0.000148486	-0.000126743	-9.85954e-05	-6.99907e-05	-4.70305e-05	-4.50962e-05	-5.41304e-05	-7.82284e-05	-0.000115364	-0.000140677	-0.000158627	-0.00016753
16.1	-0.000165865	-0.000165348	-0.000151597	-0.000121283	-7.86213e-05	-7.72404e-05	-5.91268e-05	-6.8801e-05	-0.000107343	-0.000129472	-0.000163708	-0.000165348	-0.000165865	-0.000151597	-0.000127421	-9.81698e-05	-7.07421e-05	-4.74089e-05	-4.49547e-05	-5.56957e-05	-7.7601e-05	-0.000114458	-0.000142445	-0.000162767	-0.000165865
16.2	-0.00016772	-0.000165724	-0.000154026	-0.000121594	-7.95314e-05	-7.70492e-05	-6.13912e-05	-7.02027e-05	-0.000108657	-0.000132186	-0.000159693	-0.000165724	-0.00016772	-0.000154026	-0.000127491	-9.77995e-05	-6.90478e-05	-4.80822e-05	-4.55232e-05	-5.60946e-05	-7.75766e-05	-0.000113013	-0.000143385	-0.000161337	-0.00016772
16.3	-0.000168383	-0.000165532	-0.000152466	-0.000121692	-8.12689e-05	-7.84802e-05	-6.40252e-05	-7.08622e-05	-0.000110728	-0.000130433	-0.000157217	-0.000165532	-0.000168383	-0.000152466	-0.000128174	-9.75407e-05	-7.03009e-05	-4.87502e-05	-4.53228e-05	-5.71121e-05	-7.63608e-05	-0.000112575	-0.000139775	-0.000158981	-0.000168383
16.4	-0.000165611	-0.000166707	-0.000154145	-0.000121104	-8.13758e-05	-7.86725e-05	-6.36643e-05	-7.01122e-05	-0.000108614	-0.000129894	-0.000156732	-0.000166707	-0.000165611	-0.000154145	-0.000127821	-9.67558e-05	-6.95353e-05	-4.78346e-05	-4.55516e-05	-5.58972e-05	-7.59747e-05	-0.000113947	-0.000141179	-0.000158804	-0.000165611
16.5	-0.00016633	-0.000161879	-0.000153367	-0.000122623	-7.99464e-05	-7.53628e-05	-6.08846e-05	-6.7496e-05	-0.000108127	-0.000131817	-0.000156374	-0.000161879	-0.00016633	-0.000153367	-0.000125554	-9.71206e-05	-7.00067e-05	-4.64821e-05	-4.45727e-05	-5.53358e-05	-7.62796e-05	-0.000116043	-0.000138167	-0.000157118	-0.00016633
16.6	-0.000165309	-0.000160261	-0.000153942	-0.000122042	-7.99009e-05	-7.49758e-05	-5.92636e-05	-6.68963e-05	-0.000106398	-0.000131096	-0.000158782	-0.000160261	-0.000165309	-0.000153942	-0.000124117	-9.82633e-05	-7.06298e-05	-4.7411e-05	-4.37147e-05	-5.54607e-05	-7.7541e-05	-0.000116568	-0.000141424	-0.000160265	-0.000165309
16.7	-0.000166542	-0.000162151	-0.000152944	-0.000122337	-7.72617e-05	-7.45863e-05	-6.05894e-05	-6.73084e-05	-0.000105558	-0.000130883	-0.000162299	-0.000162151	-0.000166542	-0.000152944	-0.000124668	-9.68055e-05	-6.97566e-05	-4.76427e-05	-4.4537e-05	-5.60294e-05	-7.91148e-05	-0.000115983	-0.000140858	-0.000161029	-0.000166542
16.8	-0.000168458	-0.000165152	-0.000155838	-0.00011957	-7.96655e-05	-7.84473e-05	-6.27703e-05	-6.90254e-05	-0.000107257	-0.000130514	-0.000162173	-0.000165152	-0.000168458	-0.000155838	-0.000127916	-9.76596e-05	-7.04776e-05	-4.92675e-05	-4.5473e-05	-5.68495e-05	-7.67442e-05	-0.000115229	-0.000140841	-0.00016242	-0.000168458
16.9	-0.000165922	-0.000163917	-0.000155452	-0.000117982	-8.01357e-05	-7.79931e-05	-6.35822e-05	-6.9239e-05	-0.000106886	-0.000131692	-0.000159281	-0.000163917	-0.000165922	-0.000155452	-0.000128739	-9.58803e-05	-6.87193e-05	-4.8498e-05	-4.60765e-05	-5.73095e-05	-7.72507e-05	-0.00011425	-0.000141127	-0.000162254	-0.000165922
17	-0.000165091	-0.000161795	-0.000154864	-0.000118881	-8.04738e-05	-7.87644e-05	-6.31438e-05	-7.04513e-05	-0.000109421	-0.000128797	-0.000158268	-0.000161795	-0.000165091	-0.000154864	-0.000128582	-9.6533e-05	-6.94598e-05	-4.85426e-05	-4.59568e-05	-5.58651e-05	-7.61865e-05	-0.000114618	-0.000138163	-0.000160562	-0.000165091
17.1	-0.000166295	-0.000162095	-0.000151597	-0.000118981	-7.92813e-05	-7.82212e-05	-6.31459e-05	-6.99553e-05	-0.000107711	-0.000127273	-0.000160341	-0.000162095	-0.000166295	-0.000151597	-0.000125808	-9.66155e-05	-6.99043e-05	-4.69478e-05	-4.44067e-05	-5.47247e-05	-7.8108e-05	-0.000115706	-0.000138514	-0.000160312	-0.000166295
17.2	-0.000167212	-0.000162855	-0.000148513	-0.000119865	-7.80898e-05	-7.53784e-05	-6.19465e-05	-6.70459e-05	-0.000108056	-0.000128567	-0.000158015	-0.000162855	-0.000167212	-0.000148513	-0.00012296	-9.66247e-05	-6.93844e-05	-4.6471e-05	-4.42048e-05	-5.43351e-05	-7.87968e-05	-0.000116701	-0.000139711	-0.000160899	-0.000167212
17.3	-0.000164355	-0.000165602	-0.000153684	-0.000119323	-7.77342e-05	-7.74064e-05	-6.13888e-05	-6.70117e-05	-0.000108071	-0.000128864	-0.000161449	-0.000165602	-0.000164355	-0.000153684	-0.00012662	-9.73933e-05	-7.08662e-05	-4.75253e-05	-4.42095e-05	-5.51033e-05	-7.84609e-05	-0.000115948	-0.000141756	-0.000165195	-0.000164355
17.4	-0.000166438	-0.000166053	-0.000153318	-0.000120203	-7.98761e-05	-7.74285e-05	-6.18042e-05	-6.6998e-05	-0.000107906	-0.000128226	-0.000157792	-0.000166053	-0.000166438	-0.000153318	-0.00012685	-9.55243e-05	-7.01643e-05	-4.9266e-05	-4.53313e-05	-5.65181e-05	-7.74244e-05	-0.000116483	-0.000141443	-0.000162601	-0.000166438
17.5	-0.00016502	-0.000162249	-0.000152101	-0.000120426	-8.10925e-05	-8.03915e-05	-6.17115e-05	-6.77345e-05	-0.000108796	-0.000128079	-0.000159344	-0.000162249	-0.00016502	-0.000152101	-0.000125717	-9.62444e-05	-6.99913e-05	-4.98215e-05	-4.6221e-05	-5.59635e-05	-7.54131e-05	-0.000117866	-0.000141245	-0.000160883	-0.00016502
17.6	-0.000165607	-0.000161169	-0.000151259	-0.000120004	-8.07357e-05	-7.79003e-05	-6.17504e-05	-6.91651e-05	-0.000109111	-0.000128869	-0.000160656	-0.000161169	-0.000165607	-0.000151259	-0.000127002	-9.63097e-05	-6.85596e-05	-4.88566e-05	-4.50182e-05	-5.59292e-05	-7.46369e-05	-0.000116557	-0.00014195	-0.000161253	-0.000165607
17.7	-0.000169306	-0.000164025	-0.000151412	-0.000122359	-8.06126e-05	-7.71954e-05	-6.25782e-05	-6.78063e-05	-0.000107081	-0.000128573	-0.000161033	-0.000164025	-0.000169306	-0.000151412	-0.000126538	-9.85465e-05	-6.8983e-05	-4.77569e-05	-4.47907e-05	-5.61033e-05	-7.52893e-05	-0.00011855	-0.000142055	-0.000160553	-0.000169306
17.8	-0.000166818	-0.000165831	-0.000153163	-0.00012231	-7.77202e-05	-7.72511e-05	-6.1417e-05	-6.86167e-05	-0.000106379	-0.000127885	-0.000159923	-0.000165831	-0.000166818	-0.000153163	-0.000126992	-9.84709e-05	-7.03607e-05	-4.7152e-05	-4.44345e-05	-5.46687e-05	-7.67178e-05	-0.000118942	-0.00013814	-0.000159021	-0.000166818
17.9	-0.000167983	-0.000166527	-0.000152291	-0.000121852	-7.70504e-05	-7.53846e-05	-6.1742e-05	-6.9367e-05	-0.00010556	-0.000129535	-0.000159156	-0.000166527	-0.000167983	-0.000152291	-0.000126154	-9.63672e-05	-6.89413e-05	-4.70096e-05	-4.46696e-05	-5.43163e-05	-7.81855e-05	-0.000117825	-0.000140934	-0.000159168	-0.000167983
18	-0.000167022	-0.000162552	-0.000153042	-0.000120997	-7.96079e-05	-7.79766e-05	-6.27921e-05	-7.14494e-05	-0.000106506	-0.000127852	-0.000162687	-0.000162552	-0.000167022	-0.000153042	-0.000127975	-9.60299e-05	-6.94425e-05	-4.87775e-05	-4.44113e-05	-5.54179e-05	-7.74936e-05	-0.000116378	-0.000140348	-0.000162239	-0.000167022
18.1	-0.00016697	-0.000164955	-0.000152234	-0.000120386	-8.05452e-05	-7.81334e-05	-6.2381e-05	-7.1045e-05	-0.000107313	-0.000128211	-0.000162598	-0.000164955	-0.00016697	-0.000152234	-0.000127485	-9.5974e-05	-6.91331e-05	-4.90008e-05	-4.48354e-05	-5.62559e-05	-7.74328e-05	-0.000115233	-0.000141859	-0.00016144	-0.00016697
18.2	-0.000165573	-0.00016548	-0.000152743	-0.000122335	-7.9425e-05	-7.86248e-05	-6.27205e-05	-7.058e-05	-0.000106722	-0.000127702	-0.00016273	-0.00016548	-0.000165573	-0.000152743	-0.000127045	-9.75927e-05	-6.9099e-05	-4.80757e-05	-4.58008e-05	-5.61263e-05	-7.70359e-05	-0.00011761	-0.000139135	-0.00016157	-0.000165573
18.3	-0.00016549	-0.000164154	-0.000153625	-0.000122718	-8.01075e-05	-7.73073e-05	-6.24427e-05	-6.87016e-05	-0.000107171	-0.000127103	-0.00016141	-0.000164154	-0.00016549	-0.000153625	-0.000127981	-9.68904e-05	-6.93851e-05	-4.66119e-05	-4.49488e-05	-5.62113e-05	-7.76287e-05	-0.000114794	-0.0001402	-0.000159877	-0.00016549
18.4	-0.000167215	-0.000163643	-0.0001545	-0.000123526	-7.91279e-05	-7.74933e-05	-6.25988e-05	-6.85283e-05	-0.000106655	-0.000128324	-0.000161563	-0.000163643	-0.000167215	-0.0001545	-0.000125617	-9.558e-05	-7.02264e-05	-4.6501e-05	-4.44582e-05	-5.56961e-05	-7.94927e-05	-0.000116813	-0.000141488	-0.000162231	-0.000167215
18.5	-0.000167958	-0.000164118	-0.000156177	-0.000119385	-7.90032e-05	-7.68617e-05	-6.2426e-05	-6.79916e-05	-0.000107398	-0.00012991	-0.000160455	-0.000164118	-0.000167958	-0.000156177	-0.000124729	-9.70457e-05	-7.32052e-05	-4.78736e-05	-4.43748e-05	-5.53598e-05	-7.88387e-05	-0.000118563	-0.000141638	-0.000163125	-0.000167958
18.6	-0.000170752	-0.000163703	-0.000154126	-0.000118135	-8.00661e-05	-7.69081e-05	-6.02778e-05	-6.83318e-05	-0.000107649	-0.000128935	-0.000159642	-0.000163703	-0.000170752	-0.000154126	-0.000125479	-9.64732e-05	-7.11965e-05	-4.83381e-05	-4.49406e-05	-5.65174e-05	-7.88813e-05	-0.000116951	-0.000142768	-0.000162494	-0.000170752
18.7	-0.000169799	-0.000162021	-0.000152097	-0.000117494	-8.0805e-05	-7.83036e-05	-6.26535e-05	-6.81663e-05	-0.000109388	-0.000129246	-0.000158204	-0.000162021	-0.000169799	-0.000152097	-0.000126349	-9.63587e-05	-6.93851e-05	-4.89567e-05	-4.58379e-05	-5.66594e-05	-7.68696e-05	-0.000115707	-0.000140196	-0.000161296	-0.000169799
18.8	-0.000166622	-0.000164172	-0.000152979	-0.000118029	-8.24408e-05	-7.90791e-05	-6.20164e-05	-6.90205e-05	-0.00011073	-0.000128647	-0.000157404	-0.000164172	-0.000166622	-0.000152979	-0.00012654	-9.50007e-05	-6.78751e-05	-4.94747e-05	-4.48167e-05	-5.68084e-05	-7.71836e-05	-0.000115118	-0.000141651	-0.000162932	-0.000166622
18.9	-0.000164474	-0.00016278	-0.00015375	-0.000119755	-8.16126e-05	-7.81529e-05	-6.14076e-05	-6.98093e-05	-0.00011041	-0.00012935	-0.000156614	-0.00016278	-0.000164474	-0.00015375	-0.000126935	-9.60269e-05	-6.85183e-05	-4.73731e-05	-4.54945e-05	-5.58002e-05	-7.65028e-05	-0.000117694	-0.000138719	-0.000160245	-0.000164474
19	-0.000165428	-0.000166466	-0.00015374	-0.000117584	-8.14407e-05	-7.72387e-05	-6.23791e-05	-6.83372e-05	-0.000110437	-0.000129388	-0.000156794	-0.000166466	-0.000165428	-0.00015374	-0.000124844	-9.85554e-05	-6.9198e-05	-4.6056e-05	-4.48812e-05	-5.54705e-05	-7.69533e-05	-0.000117392	-0.000140447	-0.000159746	-0.000165428
19.1	-0.000169326	-0.000165986	-0.000153758	-0.000121702	-8.00043e-05	-7.63969e-05	-6.09005e-05	-6.88546e-05	-0.000107818	-0.000130267	-0.000158676	-0.000165986	-0.000169326	-0.000153758	-0.000124368	-9.64756e-05	-6.89783e-05	-4.66601e-05	-4.52084e-05	-5.54006e-05	-7.85772e-05	-0.000118765	-0.000141495	-0.000158544	-0.000169326
19.2	-0.000169615	-0.00016374	-0.000153627	-0.000120328	-8.20286e-05	-7.89531e-05	-6.24696e-05	-6.86094e-05	-0.000108747	-0.000128682	-0.000159636	-0.00016374	-0.000169615	-0.000153627	-0.00012512	-9.6893e-05	-6.94921e-05	-4.84508e-05	-4.58581e-05	-5.47179e-05	-7.76945e-05	-0.000117067	-0.000141376	-0.000160647	-0.000169615
19.3	-0.000164876	-0.000165011	-0.000153886	-0.000119003	-8.2686e-05	-7.88337e-05	-6.29572e-05	-6.94274e-05	-0.000108252	-0.000128118	-0.000159161	-0.000165011	-0.000164876	-0.000153886	-0.000127409	-9.63838e-05	-6.98035e-05	-4.81549e-05	-4.44359e-05	-5.65427e-05	-7.70951e-05	-0.000116679	-0.000140756	-0.000158304	-0.000164876
19.4	-0.000165772	-0.000164604	-0.000152628	-0.000117502	-8.18016e-05	-7.83539e-05	-6.08115e-05	-6.87202e-05	-0.000108266	-0.000131882	-0.000157026	-0.000164604	-0.000165772	-0.000152628	-0.00012784	-9.70297e-05	-6.96355e-05	-4.76096e-05	-4.47796e-05	-5.56874e-05	-7.65482e-05	-0.000115591	-0.000137002	-0.000158723	-0.000165772
19.5	-0.000166479	-0.000166142	-0.00015115	-0.000117223	-7.89636e-05	-7.73015e-05	-6.01736e-05	-6.80445e-05	-0.000106095	-0.000130278	-0.000157209	-0.000166142	-0.000166479	-0.00015115	-0.000128121	-9.60705e-05	-6.9037e-05	-4.80384e-05	-4.48651e-05	-5.56301e-05	-7.77211e-05	-0.000113996	-0.000138447	-0.000160201	-0.000166479
19.6	-0.000165629	-0.00016425	-0.000150925	-0.000118718	-7.981e-05	-7.66641e-05	-5.94047e-05	-6.73704e-05	-0.000105624	-0.000130637	-0.000158408	-0.00016425	-0.000165629	-0.000150925	-0.000125577	-9.63407e-05	-6.95554e-05	-4.83726e-05	-4.38933e-05	-5.54885e-05	-7.74826e-05	-0.000115377	-0.000138982	-0.00015848	-0.000165629
19.7	-0.00016594	-0.000163612	-0.000153143	-0.000117824	-7.87261e-05	-7.72108e-05	-6.05449e-05	-6.74198e-05	-0.00010866	-0.000127508	-0.000160985	-0.000163612	-0.00016594	-0.000153143	-0.000126829	-9.76924e-05	-7.13726e-05	-4.87395e-05	-4.35504e-05	-5.43574e-05	-7.75534e-05	-0.000115272	-0.000139685	-0.000159561	-0.00016594
19.8	-0.000166516	-0.000163557	-0.000153921	-0.000118615	-8.08648e-05	-7.68219e-05	-6.06498e-05	-6.9584e-05	-0.000106508	-0.000129473	-0.00016135	-0.000163557	-0.000166516	-0.000153921	-0.000129337	-9.68261e-05	-7.10041e-05	-4.85351e-05	-4.33236e-05	-5.63845e-05	-7.78878e-05	-0.000116946	-0.000140818	-0.000160428	-0.000166516
19.9	-0.000168749	-0.000160943	-0.000151913	-0.000117962	-7.9346e-05	-7.67163e-05	-6.19233e-05	-6.95167e-05	-0.000108562	-0.000130534	-0.00015839	-0.000160943	-0.000168749	-0.000151913	-0.000129134	-9.70294e-05	-7.08542e-05	-4.85145e-05	-4.5096e-05	-5.67853e-05	-7.65725e-05	-0.000117105	-0.000140322	-0.000161887	-0.000168749
20	-0.00016657	-0.000161973	-0.000153214	-0.000117673	-8.25696e-05	-7.80033e-05	-6.22899e-05	-6.95459e-05	-0.000107312	-0.000129527	-0.000159459	-0.000161973	-0.00016657	-0.000153214	-0.000128536	-9.45505e-05	-7.00616e-05	-4.98065e-05	-4.59988e-05	-5.69802e-05	-7.66363e-05	-0.000115087	-0.000139548	-0.000161572	-0.00016657
20.1	-0.000167057	-0.00016192	-0.000152973	-0.000118253	-8.19955e-05	-7.72081e-05	-6.09936e-05	-6.90311e-05	-0.0001067	-0.000129167	-0.000159831	-0.00016192	-0.000167057	-0.000152973	-0.000127582	-9.56084e-05	-6.97256e-05	-4.94201e-05	-4.63071e-05	-5.61818e-05	-7.68485e-05	-0.000114999	-0.000139675	-0.000160827	-0.000167057
20.2	-0.000167946	-0.000161099	-0.000152168	-0.000119007	-8.09287e-05	-7.57487e-05	-5.94186e-05	-6.83317e-05	-0.000106081	-0.000129418	-0.000159461	-0.000161099	-0.000167946	-0.000152168	-0.000126223	-9.73847e-05	-6.94036e-05	-4.86804e-05	-4.64078e-05	-5.53666e-05	-7.71554e-05	-0.0001153	-0.000140396	-0.00015925	-0.000167946
20.3	-0.000166945	-0.000161532	-0.000153109	-0.000119012	-8.06973e-05	-7.60641e-05	-5.92114e-05	-6.82686e-05	-0.000106215	-0.000129968	-0.000161358	-0.000161532	-0.000166945	-0.000153109	-0.000126466	-9.69488e-05	-6.92373e-05	-4.83909e-05	-4.58895e-05	-5.57634e-05	-7.78952e-05	-0.000115732	-0.000140497	-0.000158265	-0.000166945
20.4	-0.000165637	-0.000162169	-0.000154334	-0.000118895	-8.06016e-05	-7.66679e-05	-5.92265e-05	-6.83088e-05	-0.000106471	-0.000130567	-0.000163622	-0.000162169	-0.000165637	-0.000154334	-0.00012697	-9.61534e-05	-6.90964e-05	-4.81745e-05	-4.52706e-05	-5.63572e-05	-7.87053e-05	-0.000116185	-0.000140497	-0.000157376	-0.000165637
20.5	-0.000166274	-0.000162604	-0.00015406	-0.000118662	-8.02986e-05	-7.74489e-05	-6.01879e-05	-6.84614e-05	-0.000106991	-0.00013031	-0.000164129	-0.000162604	-0.000166274	-0.00015406	-0.000127545	-9.62616e-05	-6.96383e-05	-4.81612e-05	-4.5719e-05	-5.60046e-05	-7.79122e-05	-0.000116176	-0.000139085	-0.00015957	-0.000166274
20.6	-0.000167229	-0.000163007	-0.00015354	-0.000118411	-7.99615e-05	-7.82591e-05	-6.1305e-05	-6.86325e-05	-0.000107555	-0.000129912	-0.000164348	-0.000163007	-0.000167229	-0.00015354	-0.000128132	-9.65184e-05	-7.02924e-05	-4.81813e-05	-4.63429e-05	-5.54963e-05	-7.68555e-05	-0.000116092	-0.000137442	-0.00016227	-0.000167229
20.7	-0.00016738	-0.000162331	-0.000153236	-0.000118174	-7.99868e-05	-7.74039e-05	-6.12098e-05	-6.81823e-05	-0.000107183	-0.000130214	-0.000162164	-0.000162331	-0.00016738	-0.000153236	-0.000127669	-9.62487e-05	-6.98378e-05	-4.8305e-05	-4.57977e-05	-5.55058e-05	-7.70931e-05	-0.000115548	-0.000137768	-0.000162137	-0.00016738
20.8	-0.000167397	-0.000161476	-0.000152968	-0.000117939	-8.00723e-05	-7.62717e-05	-6.09129e-05	-6.76288e-05	-0.000106655	-0.000130631	-0.000159581	-0.000161476	-0.000167397	-0.000152968	-0.000127031	-9.58915e-05	-6.91987e-05	-4.84459e-05	-4.5058e-05	-5.56014e-05	-7.7546e-05	-0.000114928	-0.000138422	-0.000161533	-0.000167397
20.9	-0.00016628	-0.000163363	-0.000154178	-0.000118336	-8.01664e-05	-7.72027e-05	-6.08443e-05	-6.81995e-05	-0.000106376	-0.000130188	-0.00015918	-0.000163363	-0.00016628	-0.000154178	-0.000127614	-9.60167e-05	-6.94599e-05	-4.8785e-05	-4.43097e-05	-5.57875e-05	-7.78826e-05	-0.000115356	-0.000138545	-0.000161892	-0.00016628
21	-0.000164972	-0.000165711	-0.000155638	-0.000118839	-8.0262e-05	-7.84809e-05	-6.08141e-05	-6.89593e-05	-0.000106139	-0.000129599	-0.000159147	-0.000165711	-0.000164972	-0.000155638	-0.000128403	-9.6223e-05	-6.98726e-05	-4.91574e-05	-4.35599e-05	-5.59888e-05	-7.81995e-05	-0.00011596	-0.000138579	-0.000162412	-0.000164972
21.1	-0.00016676	-0.00016621	-0.000154273	-0.000119457	-7.92783e-05	-7.80947e-05	-6.15149e-05	-6.92117e-05	-0.000106234	-0.000128976	-0.000158754	-0.00016621	-0.00016676	-0.000154273	-0.000127528	-9.78872e-05	-7.00874e-05	-4.89062e-05	-4.36574e-05	-5.54117e-05	-7.73211e-05	-0.000116635	-0.000138053	-0.000161857	-0.00016676
21.2	-0.000169074	-0.000166395	-0.000152428	-0.000120094	-7.81109e-05	-7.74254e-05	-6.23402e-05	-6.93777e-05	-0.000106385	-0.000128347	-0.000158301	-0.000166395	-0.000169074	-0.000152428	-0.00012637	-9.97993e-05	-7.02685e-05	-4.85489e-05	-4.38989e-05	-5.47022e-05	-7.62392e-05	-0.000117323	-0.000137432	-0.000161119	-0.000169074
21.3	-0.000168441	-0.00016645	-0.000152586	-0.000119744	-7.95109e-05	-7.78553e-05	-6.18044e-05	-6.97928e-05	-0.000106712	-0.000128984	-0.000158421	-0.00016645	-0.000168441	-0.000152586	-0.000126687	-9.93199e-05	-6.96468e-05	-4.78352e-05	-4.35308e-05	-5.48514e-05	-7.68275e-05	-0.000115935	-0.000137713	-0.000160653	-0.000168441
21.4	-0.000167301	-0.000166484	-0.000153089	-0.000119224	-8.13527e-05	-7.84743e-05	-6.10345e-05	-7.02508e-05	-0.00010707	-0.00012984	-0.000158639	-0.000166484	-0.000167301	-0.000153089	-0.000127258	-9.8429e-05	-6.88869e-05	-4.70603e-05	-4.30578e-05	-5.51483e-05	-7.77031e-05	-0.000114191	-0.00013815	-0.000160233	-0.000167301
21.5	-0.000167446	-0.000165988	-0.000153693	-0.00011889	-8.12697e-05	-7.89046e-05	-6.07748e-05	-7.07173e-05	-0.000106994	-0.000129174	-0.000159429	-0.000165988	-0.000167446	-0.000153693	-0.000127714	-9.81e-05	-6.8963e-05	-4.70999e-05	-4.3322e-05	-5.45535e-05	-7.71984e-05	-0.000114561	-0.000138486	-0.000160028	-0.000167446
21.6	-0.000167815	-0.000165401	-0.000154313	-0.000118588	-8.08521e-05	-7.93021e-05	-6.06037e-05	-7.11853e-05	-0.000106843	-0.000128243	-0.000160318	-0.000165401	-0.000167815	-0.000154313	-0.00012815	-9.78686e-05	-6.91845e-05	-4.7281e-05	-4.37145e-05	-5.38037e-05	-7.64537e-05	-0.000115299	-0.000138805	-0.00015986	-0.000167815
21.7	-0.000168612	-0.000164101	-0.000153208	-0.000118571	-8.02375e-05	-7.84157e-05	-6.06765e-05	-7.0977e-05	-0.000106392	-0.000128467	-0.000159909	-0.000164101	-0.000168612	-0.000153208	-0.000127773	-9.75859e-05	-6.93032e-05	-4.72867e-05	-4.42311e-05	-5.4171e-05	-7.6522e-05	-0.000116494	-0.00013928	-0.000159122	-0.000168612
21.8	-0.000169484	-0.000162676	-0.000151799	-0.000118605	-7.95884e-05	-7.73037e-05	-6.07922e-05	-7.065e-05	-0.000105888	-0.000128895	-0.000159271	-0.000162676	-0.000169484	-0.000151799	-0.000127253	-9.72941e-05	-6.94038e-05	-4.72615e-05	-4.47695e-05	-5.47345e-05	-7.67333e-05	-0.000117768	-0.000139783	-0.000158283	-0.000169484
21.9	-0.000167807	-0.000162332	-0.000151899	-0.000117442	-8.00672e-05	-7.74991e-05	-6.08268e-05	-7.01776e-05	-0.000106385	-0.000128588	-0.000159389	-0.000162332	-0.000167807	-0.000151899	-0.000127844	-9.67286e-05	-6.94788e-05	-4.74415e-05	-4.47055e-05	-5.48751e-05	-7.74659e-05	-0.000117263	-0.000139475	-0.000159367	-0.000167807
22	-0.000165676	-0.000162182	-0.000152269	-0.000116066	-8.07466e-05	-7.79268e-05	-6.08469e-05	-6.96794e-05	-0.00010706	-0.00012815	-0.00015964	-0.000162182	-0.000165676	-0.000152269	-0.000128632	-9.61146e-05	-6.95493e-05	-4.76579e-05	-4.45345e-05	-5.49405e-05	-7.82911e-05	-0.000116441	-0.000139022	-0.000160793	-0.000165676
22.1	-0.000166717	-0.000161604	-0.000151429	-0.000116568	-7.94978e-05	-7.79876e-05	-6.13576e-05	-6.9403e-05	-0.000106855	-0.000128045	-0.000160105	-0.000161604	-0.000166717	-0.000151429	-0.000128838	-9.7365e-05	-6.96794e-05	-4.79979e-05	-4.41586e-05	-5.45282e-05	-7.83699e-05	-0.000117524	-0.000138484	-0.000161295	-0.000166717
22.2	-0.000168327	-0.000160949	-0.000150372	-0.000117407	-7.79027e-05	-7.79826e-05	-6.19565e-05	-6.91666e-05	-0.000106493	-0.000128	-0.000160608	-0.000160949	-0.000168327	-0.000150372	-0.000128938	-9.89504e-05	-6.98202e-05	-4.83602e-05	-4.3746e-05	-5.403e-05	-7.83146e-05	-0.00011895	-0.00013793	-0.00016163	-0.000168327
22.3	-0.000168248	-0.000160522	-0.000150238	-0.000117508	-7.78492e-05	-7.77178e-05	-6.12351e-05	-6.93687e-05	-0.000106787	-0.00012827	-0.000161112	-0.000160522	-0.000168248	-0.000150238	-0.000128187	-9.87509e-05	-6.94544e-05	-4.89993e-05	-4.37209e-05	-5.47839e-05	-7.88001e-05	-0.000117437	-0.000138967	-0.00015985	-0.000168248
22.4	-0.000167862	-0.000160136	-0.000150272	-0.000117474	-7.80756e-05	-7.74058e-05	-6.0274e-05	-6.96505e-05	-0.000107199	-0.000128597	-0.000161615	-0.000160136	-0.000167862	-0.000150272	-0.000127281	-9.82273e-05	-6.89965e-05	-4.96887e-05	-4.37662e-05	-5.57652e-05	-7.93838e-05	-0.000115391	-0.000140292	-0.000157687	-0.000167862
22.5	-0.000166995	-0.000160459	-0.000150008	-0.0001171	-7.85189e-05	-7.74212e-05	-6.09667e-05	-6.95497e-05	-0.000107285	-0.000128087	-0.000160899	-0.000160459	-0.000166995	-0.000150008	-0.000128218	-9.85842e-05	-6.8951e-05	-4.9668e-05	-4.36074e-05	-5.57473e-05	-7.89939e-05	-0.000115584	-0.000138924	-0.000157947	-0.000166995
22.6	-0.000166038	-0.000160913	-0.000149689	-0.000116664	-7.90019e-05	-7.74967e-05	-6.1963e-05	-6.93786e-05	-0.00010731	-0.000127423	-0.00015996	-0.000160913	-0.000166038	-0.000149689	-0.000129493	-9.91029e-05	-6.89812e-05	-4.9517e-05	-4.34112e-05	-5.5546e-05	-7.84253e-05	-0.000116188	-0.000137063	-0.000158651	-0.000166038
22.7	-0.000167615	-0.000161083	-0.000150021	-0.000117629	-7.88016e-05	-7.72665e-05	-6.20552e-05	-6.88637e-05	-0.000106626	-0.000127319	-0.000159261	-0.000161083	-0.000167615	-0.000150021	-0.000128914	-9.8929e-05	-6.93085e-05	-4.82922e-05	-4.3754e-05	-5.53022e-05	-7.80986e-05	-0.000116976	-0.000136941	-0.000159087	-0.000167615
22.8	-0.000169662	-0.0001612	-0.000150474	-0.000118853	-7.84745e-05	-7.69797e-05	-6.19797e-05	-6.82849e-05	-0.000105811	-0.000127319	-0.000158607	-0.0001612	-0.000169662	-0.000150474	-0.000127991	-9.86267e-05	-6.96909e-05	-4.68681e-05	-4.41968e-05	-5.50507e-05	-7.78168e-05	-0.000117798	-0.000137142	-0.000159472	-0.000169662
22.9	-0.000167286	-0.000161868	-0.000152721	-0.000117944	-7.96519e-05	-7.73709e-05	-6.14551e-05	-6.84776e-05	-0.000105877	-0.000128043	-0.000159168	-0.000161868	-0.000167286	-0.000152721	-0.000127676	-9.76385e-05	-6.96835e-05	-4.72664e-05	-4.43133e-05	-5.50194e-05	-7.80775e-05	-0.00011691	-0.000137937	-0.000159237	-0.000167286
23	-0.000164083	-0.00016264	-0.000155304	-0.000116636	-8.11112e-05	-7.78893e-05	-6.08462e-05	-6.88147e-05	-0.000106109	-0.000128904	-0.000159956	-0.00016264	-0.000164083	-0.000155304	-0.000127476	-9.65218e-05	-6.9603e-05	-4.80061e-05	-4.43686e-05	-5.50295e-05	-7.84397e-05	-0.000115703	-0.000138842	-0.000158884	-0.000164083
23.1	-0.000165265	-0.000162241	-0.000155362	-0.000117697	-8.10304e-05	-7.82552e-05	-6.05124e-05	-6.90799e-05	-0.00010623	-0.00012987	-0.000160209	-0.000162241	-0.000165265	-0.000155362	-0.000127119	-9.67671e-05	-7.01782e-05	-4.79673e-05	-4.44705e-05	-5.45234e-05	-7.7719e-05	-0.000116202	-0.000139	-0.000159266	-0.000165265
23.2	-0.000167277	-0.00016162	-0.000154943	-0.000119207	-8.0658e-05	-7.85923e-05	-6.02306e-05	-6.93315e-05	-0.00010633	-0.000130856	-0.00016036	-0.00016162	-0.000167277	-0.000154943	-0.000126733	-9.72702e-05	-7.08777e-05	-4.77811e-05	-4.45812e-05	-5.39195e-05	-7.67931e-05	-0.000117024	-0.000139017	-0.000159786	-0.000167277
23.3	-0.000167305	-0.000161675	-0.000153496	-0.000120251	-8.048e-05	-7.77933e-05	-6.02782e-05	-6.90045e-05	-0.000106241	-0.000131331	-0.000160539	-0.000161675	-0.000167305	-0.000153496	-0.000126502	-9.68146e-05	-7.06394e-05	-4.75611e-05	-4.4561e-05	-5.47434e-05	-7.73582e-05	-0.000117015	-0.000140104	-0.000160095	-0.000167305
23.4	-0.000166953	-0.00016186	-0.000151852	-0.000121207	-8.03391e-05	-7.67769e-05	-6.0389e-05	-6.85667e-05	-0.000106115	-0.000131708	-0.000160723	-0.00016186	-0.000166953	-0.000151852	-0.0001263	-9.61756e-05	-7.02217e-05	-4.73347e-05	-4.45157e-05	-5.58403e-05	-7.82086e-05	-0.000116847	-0.000141396	-0.000160363	-0.000166953
23.5	-0.000166418	-0.000162677	-0.000151853	-0.000119999	-8.09192e-05	-7.72489e-05	-5.96142e-05	-6.8791e-05	-0.000106521	-0.000131331	-0.000161399	-0.000162677	-0.000166418	-0.000151853	-0.000126999	-9.66285e-05	-7.05378e-05	-4.75974e-05	-4.47994e-05	-5.6115e-05	-7.78108e-05	-0.000116426	-0.000141253	-0.00016132	-0.000166418
23.6	-0.000165848	-0.000163616	-0.000152172	-0.000118372	-8.16388e-05	-7.80087e-05	-5.86682e-05	-6.91432e-05	-0.000107029	-0.000130808	-0.000162171	-0.000163616	-0.000165848	-0.000152172	-0.000127871	-9.72925e-05	-7.09958e-05	-4.79546e-05	-4.51466e-05	-5.62307e-05	-7.71717e-05	-0.000115956	-0.000140834	-0.00016241	-0.000165848
23.7	-0.000167172	-0.000163587	-0.000151522	-0.000118962	-8.0986e-05	-7.76698e-05	-5.97976e-05	-6.96343e-05	-0.000106249	-0.000130924	-0.000161567	-0.000163587	-0.000167172	-0.000151522	-0.000127256	-9.80113e-05	-7.10032e-05	-4.79373e-05	-4.53717e-05	-5.63844e-05	-7.67937e-05	-0.000117339	-0.000139278	-0.000162027	-0.000167172
23.8	-0.000168866	-0.000163369	-0.000150684	-0.000119985	-8.00652e-05	-7.71163e-05	-6.13323e-05	-7.01526e-05	-0.000105217	-0.000131166	-0.000160695	-0.000163369	-0.000168866	-0.000150684	-0.00012635	-9.87408e-05	-7.09227e-05	-4.78467e-05	-4.55729e-05	-5.65454e-05	-7.64666e-05	-0.000119083	-0.0001375	-0.000161356	-0.000168866
23.9	-0.000167647	-0.00016402	-0.000150854	-0.000118907	-7.96108e-05	-7.72016e-05	-6.22366e-05	-7.04314e-05	-0.000104959	-0.00013097	-0.000161168	-0.00016402	-0.000167647	-0.000150854	-0.000126733	-9.82476e-05	-7.06446e-05	-4.88825e-05	-4.47235e-05	-5.67779e-05	-7.74508e-05	-0.000118278	-0.000138524	-0.000161553	-0.000167647
24	-0.000165852	-0.000164841	-0.000151223	-0.000117414	-7.92485e-05	-7.7413e-05	-6.30166e-05	-7.06629e-05	-0.000104854	-0.000130688	-0.000161906	-0.000164841	-0.000165852	-0.000151223	-0.000127371	-9.7513e-05	-7.03276e-05	-5.01405e-05	-4.36667e-05	-5.70244e-05	-7.86938e-05	-0.00011697	-0.000140101	-0.000161922	-0.000165852
24.1	-0.000166728	-0.000164376	-0.000151731	-0.000116663	-7.95702e-05	-7.81027e-05	-6.26132e-05	-7.04327e-05	-0.000105101	-0.000130432	-0.000161315	-0.000164376	-0.000166728	-0.000151731	-0.000128498	-9.80456e-05	-7.06065e-05	-4.93676e-05	-4.37807e-05	-5.66835e-05	-7.81239e-05	-0.000116207	-0.000139566	-0.000162767	-0.000166728
24.2	-0.000168137	-0.000163655	-0.000152268	-0.000116059	-8.00281e-05	-7.88877e-05	-6.19741e-05	-7.01107e-05	-0.000105417	-0.00013018	-0.00016046	-0.000163655	-0.000168137	-0.000152268	-0.000129722	-9.88306e-05	-7.1004e-05	-4.81901e-05	-4.41279e-05	-5.62256e-05	-7.71931e-05	-0.000115553	-0.000138609	-0.000163706	-0.000168137
24.3	-0.000169616	-0.000164107	-0.000151381	-0.000116544	-8.01551e-05	-7.83782e-05	-6.16451e-05	-6.98222e-05	-0.000104746	-0.000130653	-0.000160596	-0.000164107	-0.000169616	-0.000151381	-0.000128727	-9.81409e-05	-7.08779e-05	-4.77667e-05	-4.43034e-05	-5.67312e-05	-7.70539e-05	-0.000116854	-0.000139343	-0.000162774	-0.000169616
24.4	-0.000171108	-0.000164794	-0.000150207	-0.000117249	-8.02154e-05	-7.76083e-05	-6.13784e-05	-6.95404e-05	-0.000103875	-0.000131272	-0.000160931	-0.000164794	-0.000171108	-0.000150207	-0.000127284	-9.71546e-05	-7.06464e-05	-4.7495e-05	-4.44443e-05	-5.74306e-05	-7.7074e-05	-0.000118547	-0.000140417	-0.000161466	-0.000171108
24.5	-0.000170134	-0.000165106	-0.000150538	-0.000116964	-8.10746e-05	-7.81014e-05	-6.13669e-05	-6.92084e-05	-0.000104623	-0.000130632	-0.000161336	-0.000165106	-0.000170134	-0.000150538	-0.000126957	-9.61853e-05	-7.0578e-05	-4.7102e-05	-4.41921e-05	-5.72853e-05	-7.78678e-05	-0.000117635	-0.000141671	-0.000161733	-0.000170134
24.6	-0.000168658	-0.000165342	-0.000151175	-0.000116477	-8.20961e-05	-7.88512e-05	-6.14071e-05	-6.88662e-05	-0.0001057	-0.000129737	-0.000161755	-0.000165342	-0.000168658	-0.000151175	-0.000126856	-9.52195e-05	-7.05429e-05	-4.66843e-05	-4.386e-05	-5.69682e-05	-7.88189e-05	-0.000116192	-0.000142962	-0.00016232	-0.000168658
24.7	-0.000168936	-0.000164491	-0.000150797	-0.000116673	-8.21406e-05	-7.83735e-05	-6.19108e-05	-6.87996e-05	-0.000105499	-0.000129309	-0.000160714	-0.000164491	-0.000168936	-0.000150797	-0.000126936	-9.589e-05	-7.06788e-05	-4.61832e-05	-4.39705e-05	-5.61461e-05	-7.85592e-05	-0.000115779	-0.000142904	-0.000162128	-0.000168936
24.8	-0.000169573	-0.000163417	-0.00015021	-0.000117008	-8.19845e-05	-7.76439e-05	-6.25096e-05	-6.87895e-05	-0.000105036	-0.000128977	-0.000159372	-0.000163417	-0.000169573	-0.00015021	-0.000127053	-9.68963e-05	-7.08498e-05	-4.56649e-05	-4.41717e-05	-5.52202e-05	-7.8051e-05	-0.000115578	-0.000142569	-0.000161776	-0.000169573
24.9	-0.000168627	-0.000163927	-0.000149817	-0.000117163	-8.10783e-05	-7.76144e-05	-6.23665e-05	-6.90796e-05	-0.000105007	-0.000128732	-0.000159739	-0.000163927	-0.000168627	-0.000149817	-0.000126824	-9.70148e-05	-7.03165e-05	-4.62428e-05	-4.39854e-05	-5.55155e-05	-7.89307e-05	-0.000115446	-0.000143262	-0.000161729	-0.000168627
25	-0.000167352	-0.000164765	-0.000149465	-0.000117281	-8.00166e-05	-7.77302e-05	-6.20696e-05	-6.94318e-05	-0.000105067	-0.000128506	-0.00016046	-0.000164765	-0.000167352	-0.000149465	-0.000126522	-9.69494e-05	-6.96373e-05	-4.70478e-05	-4.37187e-05	-5.6064e-05	-8.00981e-05	-0.000115329	-0.000144167	-0.000161746	-0.000167352
25.1	-0.000166923	-0.000163455	-0.00015043	-0.00011719	-7.98453e-05	-7.78917e-05	-6.22595e-05	-6.91599e-05	-0.000105593	-0.000128138	-0.000161057	-0.000163455	-0.000166923	-0.00015043	-0.000127426	-9.78991e-05	-6.95571e-05	-4.75617e-05	-4.39471e-05	-5.60258e-05	-7.95553e-05	-0.000115503	-0.00014363	-0.000161985	-0.000166923
25.2	-0.000166672	-0.000161694	-0.000151671	-0.000117055	-7.98604e-05	-7.80627e-05	-6.25514e-05	-6.87574e-05	-0.000106218	-0.00012774	-0.000161627	-0.000161694	-0.000166672	-0.000151671	-0.000128584	-9.90612e-05	-6.96024e-05	-4.80146e-05	-4.42792e-05	-5.58648e-05	-7.86546e-05	-0.000115738	-0.000142792	-0.00016227	-0.000166672
25.3	-0.000168179	-0.000161843	-0.000150642	-0.000117295	-7.98838e-05	-7.7619e-05	-6.19044e-05	-6.882e-05	-0.000105371	-0.000128178	-0.000160868	-0.000161843	-0.000168179	-0.000150642	-0.000127803	-9.91976e-05	-6.95978e-05	-4.7699e-05	-4.38263e-05	-5.66842e-05	-7.81194e-05	-0.000116332	-0.000143116	-0.000161184	-0.000168179
25.4	-0.000170057	-0.000162396	-0.000149132	-0.000117614	-7.9909e-05	-7.70453e-05	-6.1059e-05	-6.8981e-05	-0.000104214	-0.000128792	-0.000159828	-0.000162396	-0.000170057	-0.000149132	-0.000126612	-9.91172e-05	-6.95827e-05	-4.72209e-05	-4.32073e-05	-5.77107e-05	-7.76615e-05	-0.000117004	-0.000143687	-0.000159808	-0.000170057
25.5	-0.000169392	-0.000163475	-0.000149641	-0.000117283	-8.10207e-05	-7.73012e-05	-6.07321e-05	-6.89886e-05	-0.000104317	-0.000128671	-0.000159991	-0.000163475	-0.000169392	-0.000149641	-0.000127411	-9.82321e-05	-6.97086e-05	-4.65314e-05	-4.29906e-05	-5.72691e-05	-7.78547e-05	-0.0001165	-0.000143621	-0.000160382	-0.000169392
25.6	-0.000168185	-0.000164667	-0.00015058	-0.000116813	-8.23643e-05	-7.77339e-05	-6.05157e-05	-6.89635e-05	-0.000104689	-0.000128395	-0.00016041	-0.000164667	-0.000168185	-0.00015058	-0.000128636	-9.71753e-05	-6.98646e-05	-4.57967e-05	-4.28598e-05	-5.65143e-05	-7.81868e-05	-0.000115745	-0.00014342	-0.000161372	-0.000168185
25.7	-0.000170055	-0.00016358	-0.000150595	-0.000116827	-8.21303e-05	-7.80011e-05	-6.04443e-05	-6.84622e-05	-0.000104892	-0.000129501	-0.000158856	-0.00016358	-0.000170055	-0.000150595	-0.000129087	-9.72281e-05	-7.01987e-05	-4.56334e-05	-4.34452e-05	-5.5656e-05	-7.81008e-05	-0.000116495	-0.000142266	-0.000161906	-0.000170055
25.8	-0.000172587	-0.000162003	-0.000150411	-0.000116944	-8.15567e-05	-7.82325e-05	-6.0404e-05	-6.78584e-05	-0.000105058	-0.000130905	-0.000156876	-0.000162003	-0.000172587	-0.000150411	-0.000129373	-9.75199e-05	-7.05711e-05	-4.55931e-05	-4.41849e-05	-5.47754e-05	-7.79247e-05	-0.000117568	-0.000140908	-0.000162342	-0.000172587
25.9	-0.000173852	-0.000162438	-0.000150667	-0.000116565	-8.19337e-05	-7.8526e-05	-6.08762e-05	-6.84531e-05	-0.000105398	-0.000131809	-0.000156633	-0.000162438	-0.000173852	-0.000150667	-0.000129465	-9.73036e-05	-7.07367e-05	-4.60489e-05	-4.4193e-05	-5.53291e-05	-7.84801e-05	-0.000117828	-0.000141547	-0.000161759	-0.000173852
26	-0.000174842	-0.000163311	-0.00015102	-0.000116079	-8.25174e-05	-7.88329e-05	-6.14599e-05	-6.93085e-05	-0.000105775	-0.000132603	-0.000156768	-0.000163311	-0.000174842	-0.00015102	-0.000129515	-9.69769e-05	-7.08575e-05	-4.66125e-05	-4.40421e-05	-5.61946e-05	-7.91946e-05	-0.000117912	-0.00014262	-0.000160954	-0.000174842
26.1	-0.000173135	-0.000163165	-0.000151069	-0.000115056	-8.22387e-05	-8.02829e-05	-6.14495e-05	-6.89385e-05	-0.000106838	-0.000131001	-0.000157892	-0.000163165	-0.000173135	-0.000151069	-0.000130088	-9.74253e-05	-7.06894e-05	-4.73287e-05	-4.43161e-05	-5.66103e-05	-7.87126e-05	-0.000116676	-0.000142621	-0.000161181	-0.000173135
26.2	-0.000170837	-0.000162796	-0.000151052	-0.000113916	-8.17708e-05	-8.19837e-05	-6.13086e-05	-6.82995e-05	-0.00010805	-0.000128873	-0.000159233	-0.000162796	-0.000170837	-0.000151052	-0.000130776	-9.80438e-05	-7.0458e-05	-4.80784e-05	-4.46835e-05	-5.69273e-05	-7.79679e-05	-0.000115149	-0.000142386	-0.000161633	-0.000170837
26.3	-0.00017086	-0.000162811	-0.000150225	-0.000114093	-8.13152e-05	-8.07969e-05	-6.10235e-05	-6.81918e-05	-0.000107389	-0.000129792	-0.000158667	-0.000162811	-0.00017086	-0.000150225	-0.000129678	-9.85888e-05	-7.05231e-05	-4.7749e-05	-4.47213e-05	-5.696e-05	-7.76433e-05	-0.000115312	-0.000141533	-0.000161674	-0.00017086
26.4	-0.000171397	-0.000162912	-0.000149219	-0.000114563	-8.08623e-05	-7.89703e-05	-6.07065e-05	-6.82019e-05	-0.000106312	-0.000131387	-0.000157678	-0.000162912	-0.000171397	-0.000149219	-0.000128185	-9.91174e-05	-7.06539e-05	-4.71804e-05	-4.4686e-05	-5.69299e-05	-7.74118e-05	-0.000115848	-0.000140544	-0.000161624	-0.000171397
26.5	-0.000169603	-0.000163355	-0.000150324	-0.000115046	-8.06397e-05	-7.84308e-05	-6.04677e-05	-6.85039e-05	-0.000106222	-0.000130889	-0.000158196	-0.000163355	-0.000169603	-0.000150324	-0.000128173	-9.80503e-05	-7.04886e-05	-4.72492e-05	-4.39887e-05	-5.67352e-05	-7.82084e-05	-0.000114891	-0.000140308	-0.000162231	-0.000169603
26.6	-0.000167289	-0.000163875	-0.000151901	-0.000115532	-8.04686e-05	-7.81792e-05	-6.02463e-05	-6.88713e-05	-0.000106352	-0.000129923	-0.000159051	-0.000163875	-0.000167289	-0.000151901	-0.000128492	-9.66262e-05	-7.02572e-05	-4.74605e-05	-4.31433e-05	-5.65038e-05	-7.92349e-05	-0.000113599	-0.000140241	-0.000162986	-0.000167289
26.7	-0.000167095	-0.000162917	-0.000152067	-0.000116005	-8.00799e-05	-7.82725e-05	-6.02547e-05	-6.82779e-05	-0.000106401	-0.000129401	-0.000159482	-0.000162917	-0.000167095	-0.000152067	-0.000129783	-9.64582e-05	-7.07319e-05	-4.76226e-05	-4.36323e-05	-5.62887e-05	-7.83565e-05	-0.000113033	-0.000140858	-0.000162578	-0.000167095
26.8	-0.000167381	-0.000161626	-0.000151916	-0.000116475	-7.96421e-05	-7.84436e-05	-6.03151e-05	-6.74678e-05	-0.000106432	-0.000128978	-0.000159818	-0.000161626	-0.000167381	-0.000151916	-0.000131292	-9.65736e-05	-7.13659e-05	-4.77736e-05	-4.44223e-05	-5.60774e-05	-7.70482e-05	-0.000112631	-0.00014163	-0.000161907	-0.000167381
26.9	-0.000167843	-0.000162807	-0.000151314	-0.000116521	-7.96634e-05	-7.77294e-05	-6.04247e-05	-6.74035e-05	-0.000104962	-0.000130076	-0.000159361	-0.000162807	-0.000167843	-0.000151314	-0.000129332	-9.69027e-05	-7.15736e-05	-4.78549e-05	-4.42081e-05	-5.62841e-05	-7.73383e-05	-0.000113977	-0.00014191	-0.000161851	-0.000167843
27	-0.000168347	-0.000164552	-0.00015061	-0.00011647	-7.97892e-05	-7.68136e-05	-6.05454e-05	-6.75092e-05	-0.00010315	-0.00013152	-0.000158724	-0.000164552	-0.000168347	-0.00015061	-0.000126581	-9.72804e-05	-7.16843e-05	-4.79203e-05	-4.37654e-05	-5.6586e-05	-7.79925e-05	-0.000115722	-0.000142077	-0.000161935	-0.000168347
27.1	-0.000167336	-0.000164782	-0.000151201	-0.00011687	-7.98945e-05	-7.73052e-05	-6.03921e-05	-6.7173e-05	-0.000103253	-0.000130341	-0.000159	-0.000164782	-0.000167336	-0.000151201	-0.000127076	-9.77601e-05	-7.12877e-05	-4.80102e-05	-4.3388e-05	-5.67734e-05	-7.81066e-05	-0.000116334	-0.000141413	-0.000163723	-0.000167336
27.2	-0.000165977	-0.000164665	-0.00015209	-0.000117374	-7.99952e-05	-7.81204e-05	-6.01757e-05	-6.67352e-05	-0.000103797	-0.00012856	-0.000159486	-0.000164665	-0.000165977	-0.00015209	-0.000128317	-9.82633e-05	-7.07744e-05	-4.81058e-05	-4.30257e-05	-5.69343e-05	-7.80965e-05	-0.000116686	-0.000140557	-0.000165904	-0.000165977
27.3	-0.000166728	-0.000164207	-0.000150965	-0.00011785	-8.001e-05	-7.85108e-05	-6.05026e-05	-6.74043e-05	-0.000103704	-0.000128964	-0.00015823	-0.000164207	-0.000166728	-0.000150965	-0.000128169	-9.89339e-05	-7.05267e-05	-4.77685e-05	-4.34068e-05	-5.70382e-05	-7.80783e-05	-0.000117338	-0.000140941	-0.000165252	-0.000166728
27.4	-0.00016797	-0.00016367	-0.000149371	-0.00011832	-8.0005e-05	-7.88026e-05	-6.09554e-05	-6.83302e-05	-0.000103462	-0.000129875	-0.00015657	-0.00016367	-0.00016797	-0.000149371	-0.0001277	-9.96434e-05	-7.03405e-05	-4.73307e-05	-4.39603e-05	-5.71288e-05	-7.80581e-05	-0.000118059	-0.000141612	-0.000163944	-0.00016797
27.5	-0.000167268	-0.000164669	-0.000149191	-0.000118504	-8.0159e-05	-7.88906e-05	-6.12901e-05	-6.88972e-05	-0.000103359	-0.000130015	-0.00015722	-0.000164669	-0.000167268	-0.000149191	-0.000128005	-9.86647e-05	-7.01747e-05	-4.70887e-05	-4.37921e-05	-5.68034e-05	-7.88902e-05	-0.000117734	-0.000141698	-0.000164524	-0.000167268
27.6	-0.00016611	-0.000166028	-0.000149342	-0.000118621	-8.03502e-05	-7.89308e-05	-6.1597e-05	-6.93803e-05	-0.000103289	-0.000129974	-0.00015841	-0.000166028	-0.00016611	-0.000149342	-0.000128492	-9.72906e-05	-7.00137e-05	-4.68924e-05	-4.34549e-05	-5.63807e-05	-7.99217e-05	-0.000117163	-0.000141648	-0.000165548	-0.00016611
27.7	-0.000165834	-0.000165297	-0.000149452	-0.000119498	-7.97192e-05	-7.87065e-05	-6.18958e-05	-6.91714e-05	-0.000104142	-0.00013028	-0.000159384	-0.000165297	-0.000165834	-0.000149452	-0.00012986	-9.76266e-05	-7.02027e-05	-4.68264e-05	-4.40214e-05	-5.62063e-05	-7.97688e-05	-0.000117055	-0.000141191	-0.000166463	-0.000165834
27.8	-0.000165768	-0.000164072	-0.000149553	-0.000120555	-7.8894e-05	-7.84198e-05	-6.21927e-05	-6.87991e-05	-0.000105214	-0.000130668	-0.000160307	-0.000164072	-0.000165768	-0.000149553	-0.000131436	-9.83666e-05	-7.04745e-05	-4.67912e-05	-4.48014e-05	-5.60906e-05	-7.93361e-05	-0.000117055	-0.000140638	-0.000167352	-0.000165768
27.9	-0.000166459	-0.000164203	-0.000149125	-0.000119864	-7.9942e-05	-7.80882e-05	-6.1425e-05	-6.88371e-05	-0.000105229	-0.00013121	-0.000159902	-0.000164203	-0.000166459	-0.000149125	-0.000130507	-9.86188e-05	-7.05877e-05	-4.71258e-05	-4.48905e-05	-5.63122e-05	-7.90293e-05	-0.000116716	-0.000140924	-0.000165722	-0.000166459
28	-0.000167332	-0.000164656	-0.000148571	-0.000118757	-8.14365e-05	-7.7746e-05	-6.04035e-05	-6.8973e-05	-0.000104992	-0.000131788	-0.000159181	-0.000164656	-0.000167332	-0.000148571	-0.00012898	-9.87547e-05	-7.06632e-05	-4.75485e-05	-4.4815e-05	-5.66141e-05	-7.87525e-05	-0.000116297	-0.00014141	-0.000163491	-0.000167332
28.1	-0.000166865	-0.000164635	-0.000149776	-0.000118759	-8.17261e-05	-7.78663e-05	-6.06964e-05	-6.87762e-05	-0.000105279	-0.000130968	-0.000160285	-0.000164635	-0.000166865	-0.000149776	-0.000129239	-9.8006e-05	-7.08563e-05	-4.74316e-05	-4.4768e-05	-5.63806e-05	-7.90396e-05	-0.000115702	-0.000140558	-0.000162463	-0.000166865
28.2	-0.000166077	-0.000164501	-0.000151403	-0.000119028	-8.17261e-05	-7.80978e-05	-6.13053e-05	-6.84994e-05	-0.000105692	-0.00012981	-0.000161828	-0.000164501	-0.000166077	-0.000151403	-0.000129927	-9.70447e-05	-7.10777e-05	-4.7185e-05	-4.47277e-05	-5.60183e-05	-7.94623e-05	-0.000115064	-0.000139383	-0.000161725	-0.000166077
28.3	-0.000167326	-0.000163516	-0.000151532	-0.000119512	-8.11106e-05	-7.8548e-05	-6.18979e-05	-6.85062e-05	-0.000105785	-0.000130034	-0.00016163	-0.000163516	-0.000167326	-0.000151532	-0.000129252	-9.75535e-05	-7.09346e-05	-4.64363e-05	-4.44526e-05	-5.61014e-05	-7.91803e-05	-0.000115615	-0.000139546	-0.000161028	-0.000167326
28.4	-0.000169071	-0.000162326	-0.000151297	-0.000120048	-8.03458e-05	-7.90512e-05	-6.24866e-05	-6.85817e-05	-0.0001058	-0.000130592	-0.000161009	-0.000162326	-0.000169071	-0.000151297	-0.000128245	-9.84189e-05	-7.07032e-05	-4.55658e-05	-4.41205e-05	-5.62926e-05	-7.87275e-05	-0.000116454	-0.000140033	-0.00016034	-0.000169071
28.5	-0.000169778	-0.000163452	-0.000150833	-0.000119696	-8.01712e-05	-7.88145e-05	-6.18019e-05	-6.89765e-05	-0.000105548	-0.000131676	-0.000160361	-0.000163452	-0.000169778	-0.000150833	-0.000127077	-9.79789e-05	-7.07305e-05	-4.51803e-05	-4.39137e-05	-5.65566e-05	-7.88972e-05	-0.00011682	-0.000140559	-0.000160124	-0.000169778
28.6	-0.000170231	-0.000165146	-0.000150313	-0.000119126	-8.0141e-05	-7.83968e-05	-6.08056e-05	-6.94495e-05	-0.000105231	-0.000132888	-0.000159707	-0.000165146	-0.000170231	-0.000150313	-0.00012587	-9.72194e-05	-7.0821e-05	-4.49136e-05	-4.37376e-05	-5.68384e-05	-7.92193e-05	-0.000117072	-0.000141096	-0.000160023	-0.000170231
28.7	-0.000169944	-0.000165226	-0.000150345	-0.000119726	-7.98243e-05	-7.82495e-05	-6.11087e-05	-6.91234e-05	-0.000104999	-0.000132479	-0.000158744	-0.000165226	-0.000169944	-0.000150345	-0.000126196	-9.74846e-05	-7.06735e-05	-4.49739e-05	-4.39085e-05	-5.65511e-05	-7.92951e-05	-0.000117458	-0.000140664	-0.000161147	-0.000169944
28.8	-0.000169474	-0.000164907	-0.000150512	-0.000120615	-7.94368e-05	-7.8169e-05	-6.17327e-05	-6.86002e-05	-0.000104788	-0.000131669	-0.000157704	-0.000164907	-0.000169474	-0.000150512	-0.0001269	-9.80027e-05	-7.04671e-05	-4.51148e-05	-4.41651e-05	-5.61234e-05	-7.93102e-05	-0.000117877	-0.000139993	-0.000162572	-0.000169474
28.9	-0.000170455	-0.000164696	-0.000150532	-0.000121101	-7.90372e-05	-7.83826e-05	-6.06888e-05	-6.90558e-05	-0.000104508	-0.00013216	-0.000156436	-0.000164696	-0.000170455	-0.000150532	-0.000126154	-9.78804e-05	-7.01601e-05	-4.54128e-05	-4.41478e-05	-5.59697e-05	-7.92286e-05	-0.000118323	-0.000140934	-0.000161997	-0.000170455
29	-0.000171796	-0.000164512	-0.000150515	-0.000121487	-7.86347e-05	-7.86695e-05	-5.92296e-05	-6.97552e-05	-0.000104211	-0.000132976	-0.000155111	-0.000164512	-0.000171796	-0.000150515	-0.000125047	-9.75986e-05	-6.98281e-05	-4.57499e-05	-4.40623e-05	-5.58841e-05	-7.91229e-05	-0.000118777	-0.000142276	-0.000160924	-0.000171796
29.1	-0.000172723	-0.000165239	-0.000151316	-0.000120639	-7.95512e-05	-7.86024e-05	-5.86712e-05	-6.99921e-05	-0.000104139	-0.000132536	-0.000156172	-0.000165239	-0.000172723	-0.000151316	-0.000125709	-9.73532e-05	-7.01233e-05	-4.6622e-05	-4.39245e-05	-5.57986e-05	-7.89529e-05	-0.000118774	-0.000142062	-0.000161848	-0.000172723
29.2	-0.000173545	-0.000166195	-0.000152323	-0.000119482	-8.07992e-05	-7.84464e-05	-5.8339e-05	-7.01129e-05	-0.000104124	-0.000131781	-0.000157832	-0.000166195	-0.000173545	-0.000152323	-0.000126817	-9.71168e-05	-7.05762e-05	-4.76284e-05	-4.37735e-05	-5.5713e-05	-7.87667e-05	-0.000118656	-0.000141458	-0.000163273	-0.000173545
29.3	-0.000173604	-0.000165024	-0.000152687	-0.000119756	-8.05415e-05	-7.89248e-05	-5.83321e-05	-6.94789e-05	-0.000104226	-0.000130753	-0.000158355	-0.000165024	-0.000173604	-0.000152687	-0.000127054	-9.76874e-05	-7.07561e-05	-4.69645e-05	-4.41044e-05	-5.55512e-05	-7.86729e-05	-0.00011898	-0.000141537	-0.000164271	-0.000173604
29.4	-0.00017347	-0.000163313	-0.000152888	-0.000120393	-7.99025e-05	-7.95638e-05	-5.84075e-05	-6.86536e-05	-0.000104356	-0.000129656	-0.00015859	-0.000163313	-0.00017347	-0.000152888	-0.00012707	-9.84623e-05	-7.08668e-05	-4.58776e-05	-4.45572e-05	-5.537e-05	-7.86025e-05	-0.000119416	-0.000141789	-0.000165159	-0.00017347
29.5	-0.000173202	-0.000163165	-0.000152515	-0.000119481	-8.03776e-05	-8.00346e-05	-5.7445e-05	-6.88865e-05	-0.000104355	-0.000130274	-0.000159439	-0.000163165	-0.000173202	-0.000152515	-0.000126606	-9.84477e-05	-7.08572e-05	-4.6474e-05	-4.45372e-05	-5.58863e-05	-7.91813e-05	-0.000118623	-0.000142241	-0.000164392	-0.000173202
29.6	-0.0001729	-0.000163416	-0.000151994	-0.000118173	-8.11374e-05	-8.04623e-05	-5.62172e-05	-6.93897e-05	-0.00010432	-0.000131331	-0.000160446	-0.000163416	-0.0001729	-0.000151994	-0.000126019	-9.82314e-05	-7.08169e-05	-4.75006e-05	-4.43963e-05	-5.65807e-05	-7.99259e-05	-0.000117516	-0.000142744	-0.000163201	-0.0001729
29.7	-0.000172825	-0.000163414	-0.000152141	-0.000118905	-8.0681e-05	-7.99178e-05	-5.74259e-05	-6.97489e-05	-0.000104384	-0.000131444	-0.000161159	-0.000163414	-0.000172825	-0.000152141	-0.000126765	-9.8131e-05	-7.09608e-05	-4.76469e-05	-4.46795e-05	-5.61148e-05	-7.93944e-05	-0.000116889	-0.000141394	-0.000163517	-0.000172825
29.8	-0.000172808	-0.000163347	-0.00015246	-0.000120163	-7.99111e-05	-7.91227e-05	-5.92626e-05	-7.00709e-05	-0.000104475	-0.000131313	-0.000161796	-0.000163347	-0.000172808	-0.00015246	-0.000127856	-9.80606e-05	-7.1152e-05	-4.75664e-05	-4.50719e-05	-5.535e-05	-7.85339e-05	-0.000116386	-0.000139565	-0.000164222	-0.000172808
29.9	-0.000172458	-0.000162987	-0.000151661	-0.000120941	-7.9301e-05	-7.91903e-05	-6.03724e-05	-6.99057e-05	-0.00010391	-0.000131298	-0.000161781	-0.000162987	-0.000172458	-0.000151661	-0.000127269	-9.8054e-05	-7.10197e-05	-4.72502e-05	-4.51609e-05	-5.5364e-05	-7.89036e-05	-0.000115723	-0.000140519	-0.000163715	-0.000172458
30	-0.000172022	-0.000162551	-0.00015057	-0.000121596	-7.87323e-05	-7.94822e-05	-6.12932e-05	-6.96138e-05	-0.000103176	-0.000131313	-0.000161597	-0.000162551	-0.000172022	-0.00015057	-0.000126246	-9.8064e-05	-7.08033e-05	-4.68728e-05	-4.5171e-05	-5.55803e-05	-7.95929e-05	-0.000115019	-0.000142197	-0.000162893	-0.000172022
30.1	-0.000171679	-0.000162713	-0.000149972	-0.000120709	-7.97983e-05	-7.9487e-05	-6.11815e-05	-6.95293e-05	-0.000103159	-0.000130922	-0.000161147	-0.000162713	-0.000171679	-0.000149972	-0.000126844	-9.73163e-05	-7.08899e-05	-4.72848e-05	-4.49339e-05	-5.53382e-05	-7.97321e-05	-0.000114966	-0.000142133	-0.00016336	-0.000171679
30.2	-0.00017136	-0.000163032	-0.000149502	-0.000119417	-8.12928e-05	-7.94165e-05	-6.07991e-05	-6.94991e-05	-0.00010333	-0.000130424	-0.000160627	-0.000163032	-0.00017136	-0.000149502	-0.000127867	-9.63699e-05	-7.1056e-05	-4.79038e-05	-4.46319e-05	-5.49759e-05	-7.97271e-05	-0.000115083	-0.000141613	-0.000164165	-0.00017136
30.3	-0.000170697	-0.000162064	-0.000149815	-0.000119704	-8.14143e-05	-7.90914e-05	-6.11927e-05	-6.88998e-05	-0.000104241	-0.00012938	-0.0001602	-0.000162064	-0.000170697	-0.000149815	-0.000127789	-9.67332e-05	-7.10708e-05	-4.77108e-05	-4.50464e-05	-5.49519e-05	-7.8958e-05	-0.000116102	-0.00014039	-0.000164426	-0.000170697
30.4	-0.000169942	-0.000160755	-0.000150335	-0.000120409	-8.11728e-05	-7.86989e-05	-6.17915e-05	-6.815e-05	-0.000105348	-0.000128193	-0.000159797	-0.000160755	-0.000169942	-0.000150335	-0.00012742	-9.74427e-05	-7.10456e-05	-4.73032e-05	-4.56502e-05	-5.50173e-05	-7.79868e-05	-0.00011736	-0.000138981	-0.000164544	-0.000169942
30.5	-0.000169346	-0.000160453	-0.00015067	-0.000119961	-8.08319e-05	-7.90374e-05	-6.12381e-05	-6.87788e-05	-0.000105764	-0.000129313	-0.000159474	-0.000160453	-0.000169346	-0.00015067	-0.000126614	-9.76122e-05	-7.10324e-05	-4.7138e-05	-4.56422e-05	-5.52178e-05	-7.81876e-05	-0.0001174	-0.000139625	-0.000164171	-0.000169346
30.6	-0.000168793	-0.00016042	-0.000150955	-0.000119206	-8.04645e-05	-7.95708e-05	-6.03777e-05	-6.97752e-05	-0.000105995	-0.000131049	-0.000159172	-0.00016042	-0.000168793	-0.000150955	-0.000125691	-9.76376e-05	-7.10223e-05	-4.70373e-05	-4.54711e-05	-5.54543e-05	-7.87009e-05	-0.000117115	-0.000140816	-0.000163668	-0.000168793
30.7	-0.000168252	-0.000161008	-0.000151835	-0.000118663	-8.00576e-05	-8.02271e-05	-6.00804e-05	-6.97245e-05	-0.000105787	-0.000132194	-0.000159346	-0.000161008	-0.000168252	-0.000151835	-0.000125747	-9.75477e-05	-7.1389e-05	-4.70557e-05	-4.5538e-05	-5.54885e-05	-7.84646e-05	-0.000117028	-0.000140671	-0.000164223	-0.000168252
30.8	-0.000167715	-0.000161763	-0.000152875	-0.000118177	-7.964e-05	-8.09165e-05	-5.99344e-05	-6.93924e-05	-0.000105459	-0.00013318	-0.000159648	-0.000161763	-0.000167715	-0.000152875	-0.000126066	-9.74268e-05	-7.1857e-05	-4.7106e-05	-4.56689e-05	-5.54684e-05	-7.80269e-05	-0.000116995	-0.000140168	-0.000165061	-0.000167715
30.9	-0.00016665	-0.000162029	-0.000153625	-0.000119116	-7.97013e-05	-8.05092e-05	-6.01409e-05	-6.90009e-05	-0.000104808	-0.000133323	-0.000159924	-0.000162029	-0.00016665	-0.000153625	-0.000124787	-9.78484e-05	-7.12639e-05	-4.68238e-05	-4.49723e-05	-5.56462e-05	-7.80206e-05	-0.000116961	-0.000140602	-0.000163973	-0.00016665
31	-0.000165443	-0.000162163	-0.000154296	-0.000120441	-7.98925e-05	-7.98048e-05	-6.04428e-05	-6.85933e-05	-0.000104068	-0.000133238	-0.000160192	-0.000162163	-0.000165443	-0.000154296	-0.000123077	-9.8417e-05	-7.03834e-05	-4.64514e-05	-4.40514e-05	-5.58777e-05	-7.81313e-05	-0.000116928	-0.00014129	-0.000162363	-0.000165443
31.1	-0.000165447	-0.000162455	-0.000154664	-0.00012058	-8.02299e-05	-8.0116e-05	-6.03653e-05	-6.91421e-05	-0.000104965	-0.000132852	-0.000161106	-0.000162455	-0.000165447	-0.000154664	-0.000123092	-9.87486e-05	-7.00402e-05	-4.62134e-05	-4.37036e-05	-5.5876e-05	-7.87241e-05	-0.000115893	-0.000142162	-0.000162808	-0.000165447
31.2	-0.000165783	-0.000162791	-0.000154948	-0.000120395	-8.06073e-05	-8.07047e-05	-6.01842e-05	-6.99522e-05	-0.000106308	-0.000132385	-0.000162196	-0.000162791	-0.000165783	-0.000154948	-0.000123578	-9.90154e-05	-6.9844e-05	-4.60122e-05	-4.35124e-05	-5.58106e-05	-7.94487e-05	-0.000114584	-0.000143084	-0.000163814	-0.000165783
31.3	-0.00016646	-0.000162416	-0.000154681	-0.000120566	-8.04364e-05	-8.05952e-05	-5.994e-05	-6.9855e-05	-0.000105908	-0.000131838	-0.000162708	-0.000162416	-0.00016646	-0.000154681	-0.000124315	-9.95423e-05	-6.93913e-05	-4.59293e-05	-4.40984e-05	-5.59582e-05	-7.92699e-05	-0.000115866	-0.000142784	-0.000164137	-0.00016646
31.4	-0.000167232	-0.000161846	-0.000154262	-0.000120835	-8.01143e-05	-8.02932e-05	-5.96783e-05	-6.95078e-05	-0.000105028	-0.000131269	-0.00016306	-0.000161846	-0.000167232	-0.000154262	-0.00012512	-0.000100141	-6.8868e-05	-4.58789e-05	-4.48985e-05	-5.61645e-05	-7.88422e-05	-0.000117863	-0.000142147	-0.000164271	-0.000167232
31.5	-0.000166953	-0.00016289	-0.000154237	-0.000120709	-8.01585e-05	-7.98377e-05	-5.97828e-05	-6.94914e-05	-0.000105285	-0.000131976	-0.000162231	-0.00016289	-0.000166953	-0.000154237	-0.000125229	-9.95703e-05	-6.903e-05	-4.62578e-05	-4.47731e-05	-5.6548e-05	-7.91745e-05	-0.000118415	-0.000142362	-0.000162935	-0.000166953
31.6	-0.000166383	-0.000164383	-0.000154321	-0.000120473	-8.03045e-05	-7.93396e-05	-5.99891e-05	-6.95669e-05	-0.000105859	-0.000133037	-0.000161073	-0.000164383	-0.000166383	-0.000154321	-0.000125145	-9.86749e-05	-6.93822e-05	-4.67559e-05	-4.43907e-05	-5.69808e-05	-7.9718e-05	-0.000118565	-0.000142815	-0.000161191	-0.000166383
31.7	-0.000168539	-0.00016526	-0.000155138	-0.000119544	-8.03521e-05	-7.9435e-05	-6.06593e-05	-6.94065e-05	-0.00010591	-0.000132834	-0.000160348	-0.00016526	-0.000168539	-0.000155138	-0.000125625	-9.78576e-05	-7.01708e-05	-4.72934e-05	-4.50421e-05	-5.7217e-05	-7.97583e-05	-0.000118127	-0.000142167	-0.000162067	-0.000168539
31.8	-0.000171457	-0.000165965	-0.000156162	-0.00011842	-8.03722e-05	-7.96967e-05	-6.14594e-05	-6.91801e-05	-0.000105814	-0.000132275	-0.000159745	-0.000165965	-0.000171457	-0.000156162	-0.000126262	-9.70621e-05	-7.10816e-05	-4.7842e-05	-4.59831e-05	-5.73981e-05	-7.96576e-05	-0.000117523	-0.000141211	-0.000163677	-0.000171457
31.9	-0.000171106	-0.000165282	-0.000155537	-0.000118814	-7.98429e-05	-7.98642e-05	-6.18435e-05	-6.8985e-05	-0.000105498	-0.000132447	-0.000159062	-0.000165282	-0.000171106	-0.000155537	-0.000125604	-9.7574e-05	-7.1286e-05	-4.78371e-05	-4.57467e-05	-5.73869e-05	-7.94e-05	-0.000118463	-0.000140438	-0.000163508	-0.000171106
32	-0.000169831	-0.000164208	-0.000154446	-0.000119636	-7.91586e-05	-8.00051e-05	-6.21102e-05	-6.87989e-05	-0.000105121	-0.000132824	-0.000158358	-0.000164208	-0.000169831	-0.000154446	-0.000124581	-9.84549e-05	-7.12911e-05	-4.76761e-05	-4.51781e-05	-5.73215e-05	-7.90981e-05	-0.000119838	-0.000139717	-0.000162838	-0.000169831
32.1	-0.000168308	-0.000164676	-0.000153931	-0.00011957	-7.92147e-05	-8.01421e-05	-6.16992e-05	-6.87537e-05	-0.000105848	-0.000132876	-0.000158854	-0.000164676	-0.000168308	-0.000153931	-0.000124707	-9.8368e-05	-7.14645e-05	-4.72056e-05	-4.49895e-05	-5.71151e-05	-7.93015e-05	-0.000118941	-0.000140863	-0.000162872	-0.000168308
32.2	-0.000166714	-0.000165582	-0.000153578	-0.000119252	-7.94814e-05	-8.02779e-05	-6.10954e-05	-6.87486e-05	-0.00010689	-0.000132836	-0.000159693	-0.000165582	-0.000166714	-0.000153578	-0.00012516	-9.80058e-05	-7.16858e-05	-4.66471e-05	-4.4909e-05	-5.68685e-05	-7.96486e-05	-0.000117398	-0.00014254	-0.000163106	-0.000166714
32.3	-0.000166646	-0.000165406	-0.000152757	-0.000118672	-8.00061e-05	-7.9749e-05	-6.02452e-05	-6.85637e-05	-0.000106332	-0.000132256	-0.000159841	-0.000165406	-0.000166646	-0.000152757	-0.000125613	-9.83591e-05	-7.14693e-05	-4.63114e-05	-4.53603e-05	-5.65711e-05	-7.92764e-05	-0.000117576	-0.00014281	-0.000164019	-0.000166646
32.4	-0.000167015	-0.00016492	-0.0001518	-0.000118018	-8.06049e-05	-7.90295e-05	-5.93244e-05	-6.83273e-05	-0.000105316	-0.000131521	-0.000159791	-0.00016492	-0.000167015	-0.0001518	-0.000126066	-9.89177e-05	-7.11271e-05	-4.60397e-05	-4.59642e-05	-5.62591e-05	-7.86977e-05	-0.000118247	-0.000142675	-0.000165126	-0.000167015
32.5	-0.000166538	-0.000164967	-0.000151573	-0.000117936	-8.14223e-05	-7.87237e-05	-5.93832e-05	-6.83484e-05	-0.000105692	-0.000131743	-0.00015922	-0.000164967	-0.000166538	-0.000151573	-0.000125699	-9.9238e-05	-7.07108e-05	-4.61192e-05	-4.58966e-05	-5.59745e-05	-7.91924e-05	-0.000118697	-0.000142827	-0.000164724	-0.000166538
32.6	-0.000165816	-0.000165168	-0.000151557	-0.00011802	-8.23029e-05	-7.85375e-05	-5.97254e-05	-6.8444e-05	-0.000106472	-0.000132241	-0.000158499	-0.000165168	-0.000165816	-0.000151557	-0.000125095	-9.94893e-05	-7.02731e-05	-4.63004e-05	-4.5635e-05	-5.56977e-05	-7.99975e-05	-0.000119082	-0.000143062	-0.000163885	-0.000165816
32.7	-0.000167329	-0.000165668	-0.000152241	-0.000117909	-8.15042e-05	-7.97306e-05	-6.05273e-05	-6.9202e-05	-0.000106968	-0.000131454	-0.000159141	-0.000165668	-0.000167329	-0.000152241	-0.000125582	-9.93162e-05	-7.03886e-05	-4.63491e-05	-4.52175e-05	-5.55612e-05	-7.97819e-05	-0.000117845	-0.000143622	-0.000163695	-0.000167329
32.8	-0.000169493	-0.000166255	-0.00015313	-0.000117741	-8.0216e-05	-8.13256e-05	-6.14633e-05	-7.0153e-05	-0.000107381	-0.000130292	-0.000160181	-0.000166255	-0.000169493	-0.00015313	-0.000126388	-9.90194e-05	-7.06653e-05	-4.63591e-05	-4.47545e-05	-5.54657e-05	-7.92687e-05	-0.000116134	-0.000144277	-0.000163695	-0.000169493
32.9	-0.000169194	-0.000165896	-0.000152852	-0.000118027	-8.03085e-05	-8.07039e-05	-6.12985e-05	-7.04895e-05	-0.000106592	-0.000130525	-0.000160586	-0.000165896	-0.000169194	-0.000152852	-0.000126506	-9.89482e-05	-7.04326e-05	-4.63886e-05	-4.50889e-05	-5.56345e-05	-7.85298e-05	-0.000116238	-0.000143686	-0.000163851	-0.000169194
33	-0.00016817	-0.000165258	-0.000152232	-0.000118447	-8.08067e-05	-7.94309e-05	-6.08104e-05	-7.06455e-05	-0.000105449	-0.000131169	-0.000160804	-0.000165258	-0.00016817	-0.000152232	-0.000126422	-9.89432e-05	-7.00502e-05	-4.64239e-05	-4.56575e-05	-5.58811e-05	-7.77247e-05	-0.000116875	-0.00014273	-0.000164052	-0.00016817
33.1	-0.000167937	-0.000165566	-0.000151986	-0.00011897	-8.09244e-05	-8.00717e-05	-6.09862e-05	-7.06617e-05	-0.000105678	-0.000131332	-0.000160763	-0.000165566	-0.000167937	-0.000151986	-0.000126299	-9.83441e-05	-7.01608e-05	-4.69017e-05	-4.5834e-05	-5.60578e-05	-7.85113e-05	-0.000117008	-0.000142887	-0.000164228	-0.000167937
33.2	-0.000167937	-0.000166153	-0.000151852	-0.000119523	-8.09294e-05	-8.12795e-05	-6.13586e-05	-7.06366e-05	-0.000106312	-0.000131352	-0.000160646	-0.000166153	-0.000167937	-0.000151852	-0.000126164	-9.75691e-05	-7.04174e-05	-4.75106e-05	-4.58943e-05	-5.62138e-05	-7.97693e-05	-0.000116991	-0.000143373	-0.000164396	-0.000167937
33.3	-0.000168402	-0.000165719	-0.000151291	-0.000118875	-7.99462e-05	-8.13283e-05	-6.09752e-05	-7.02122e-05	-0.000105771	-0.000131484	-0.000161006	-0.000165719	-0.000168402	-0.000151291	-0.000126353	-9.74957e-05	-7.07322e-05	-4.77823e-05	-4.62996e-05	-5.60597e-05	-8.00778e-05	-0.000116897	-0.000142929	-0.000165067	-0.000168402
33.4	-0.000169006	-0.000164981	-0.000150604	-0.000117869	-7.86681e-05	-8.10314e-05	-6.03664e-05	-6.96688e-05	-0.00010488	-0.00013165	-0.000161509	-0.000164981	-0.000169006	-0.000150604	-0.000126639	-9.76316e-05	-7.10643e-05	-4.79534e-05	-4.68079e-05	-5.58132e-05	-8.0103e-05	-0.00011678	-0.000142208	-0.000165889	-0.000169006
33.5	-0.000167482	-0.000165391	-0.000150213	-0.000116837	-7.86357e-05	-8.0104e-05	-5.95602e-05	-6.95818e-05	-0.000105236	-0.000132087	-0.000160439	-0.000165391	-0.000167482	-0.000150213	-0.000126821	-9.78797e-05	-7.07426e-05	-4.73352e-05	-4.65347e-05	-5.57175e-05	-8.05498e-05	-0.000117423	-0.000142583	-0.00016497	-0.000167482
33.6	-0.000165318	-0.000166145	-0.000149911	-0.000115797	-7.89778e-05	-7.89869e-05	-5.86947e-05	-6.96321e-05	-0.000105966	-0.000132606	-0.000158896	-0.000166145	-0.000165318	-0.000149911	-0.000126971	-9.81615e-05	-7.02243e-05	-4.64798e-05	-4.60264e-05	-5.56672e-05	-8.11234e-05	-0.000118295	-0.000143287	-0.000163528	-0.000165318
33.7	-0.000166398	-0.000165703	-0.000150909	-0.000115838	-8.02892e-05	-7.94878e-05	-5.92503e-05	-6.96786e-05	-0.000106861	-0.00013207	-0.000159296	-0.000165703	-0.000166398	-0.000150909	-0.000127406	-9.80997e-05	-7.05556e-05	-4.68292e-05	-4.62866e-05	-5.56941e-05	-8.12182e-05	-0.000117519	-0.000143722	-0.000162806	-0.000166398
33.8	-0.000168461	-0.000164898	-0.000152301	-0.000116207	-8.18944e-05	-8.0479e-05	-6.02365e-05	-6.97239e-05	-0.000107807	-0.000131215	-0.000160286	-0.000164898	-0.000168461	-0.000152301	-0.000127926	-9.79339e-05	-7.11443e-05	-4.75437e-05	-4.67798e-05	-5.57444e-05	-8.11679e-05	-0.000116245	-0.000144074	-0.000162303	-0.000168461
33.9	-0.000169278	-0.000163964	-0.000152434	-0.000116846	-8.22623e-05	-8.05761e-05	-6.04249e-05	-7.02279e-05	-0.000106969	-0.000131015	-0.000160042	-0.000163964	-0.000169278	-0.000152434	-0.000128433	-9.82533e-05	-7.10624e-05	-4.72021e-05	-4.65984e-05	-5.5918e-05	-8.02388e-05	-0.000116486	-0.000143257	-0.000162815	-0.000169278
34	-0.000169714	-0.000162992	-0.000152182	-0.000117567	-8.22522e-05	-8.04e-05	-6.03695e-05	-7.0872e-05	-0.000105585	-0.000131015	-0.000159422	-0.000162992	-0.000169714	-0.000152182	-0.000128936	-9.87209e-05	-7.07755e-05	-4.6538e-05	-4.62109e-05	-5.61294e-05	-7.90412e-05	-0.000117191	-0.000142083	-0.000163637	-0.000169714
34.1	-0.000169124	-0.000163404	-0.000152751	-0.000117403	-8.32271e-05	-8.00816e-05	-6.04258e-05	-7.09697e-05	-0.000105836	-0.000130657	-0.000159199	-0.000163404	-0.000169124	-0.000152751	-0.00012867	-9.85002e-05	-7.05041e-05	-4.69626e-05	-4.57657e-05	-5.62022e-05	-7.91171e-05	-0.000117446	-0.000142114	-0.000163805	-0.000169124
34.2	-0.000168218	-0.000164243	-0.000153573	-0.000116967	-8.45052e-05	-7.97193e-05	-6.05164e-05	-7.08992e-05	-0.000106591	-0.000130188	-0.000159099	-0.000164243	-0.000168218	-0.000153573	-0.000128167	-9.80675e-05	-7.02374e-05	-4.77224e-05	-4.53028e-05	-5.62324e-05	-7.9585e-05	-0.000117564	-0.000142517	-0.000163771	-0.000168218
34.3	-0.000168618	-0.000163264	-0.000153371	-0.000118592	-8.41972e-05	-8.00598e-05	-6.13097e-05	-7.04486e-05	-0.000106393	-0.000128998	-0.000160176	-0.000163264	-0.000168618	-0.000153371	-0.000128175	-9.84413e-05	-7.02703e-05	-4.85283e-05	-4.52585e-05	-5.59592e-05	-7.95153e-05	-0.00011722	-0.000143252	-0.000164672	-0.000168618
34.4	-0.000169424	-0.00016172	-0.000152852	-0.000120857	-8.3397e-05	-8.06183e-05	-6.23212e-05	-6.988e-05	-0.0001059	-0.000127584	-0.000161618	-0.00016172	-0.000169424	-0.000152852	-0.000128343	-9.90654e-05	-7.0396e-05	-4.93485e-05	-4.5344e-05	-5.55918e-05	-7.92788e-05	-0.000116734	-0.000144091	-0.000165863	-0.000169424
34.5	-0.000167443	-0.00016102	-0.000151974	-0.000121051	-8.24704e-05	-8.0272e-05	-6.17263e-05	-6.9967e-05	-0.000105154	-0.000129099	-0.00016076	-0.00016102	-0.000167443	-0.000151974	-0.000128357	-9.91409e-05	-6.98969e-05	-4.87962e-05	-4.52992e-05	-5.56961e-05	-7.94871e-05	-0.000117078	-0.000144457	-0.000165495	-0.000167443
34.6	-0.000164592	-0.000160584	-0.000150984	-0.000120598	-8.15043e-05	-7.9643e-05	-6.06293e-05	-7.02588e-05	-0.000104329	-0.00013153	-0.000159183	-0.000160584	-0.000164592	-0.000150984	-0.000128324	-9.9045e-05	-6.92026e-05	-4.7815e-05	-4.52137e-05	-5.59477e-05	-7.98343e-05	-0.000117682	-0.000144675	-0.000164639	-0.000164592
34.7	-0.00016424	-0.000161207	-0.00015178	-0.000119546	-8.2046e-05	-8.0231e-05	-6.07799e-05	-7.06425e-05	-0.000104828	-0.000131821	-0.000158933	-0.000161207	-0.00016424	-0.00015178	-0.000128596	-9.86854e-05	-6.93769e-05	-4.75992e-05	-4.5572e-05	-5.60385e-05	-7.99519e-05	-0.000116959	-0.00014488	-0.000163937	-0.00016424
34.8	-0.000164677	-0.000162163	-0.000153139	-0.000118304	-8.30625e-05	-8.12021e-05	-6.13234e-05	-7.10551e-05	-0.000105744	-0.000131439	-0.000159101	-0.000162163	-0.000164677	-0.000153139	-0.000128966	-9.82427e-05	-6.98247e-05	-4.76243e-05	-4.60702e-05	-5.60788e-05	-7.99972e-05	-0.000115818	-0.000145082	-0.000163283	-0.000164677
34.9	-0.000165265	-0.000161362	-0.000152537	-0.00011854	-8.27076e-05	-8.12795e-05	-6.20196e-05	-7.13379e-05	-0.000105452	-0.000131091	-0.00015825	-0.000161362	-0.000165265	-0.000152537	-0.00012852	-9.85677e-05	-6.95468e-05	-4.79207e-05	-4.57165e-05	-5.61763e-05	-7.95459e-05	-0.000116002	-0.000145168	-0.00016296	-0.000165265
35	-0.000165902	-0.000160004	-0.000151313	-0.000119245	-8.19176e-05	-8.10732e-05	-6.27643e-05	-7.15794e-05	-0.000104778	-0.000130753	-0.000157076	-0.000160004	-0.000165902	-0.000151313	-0.000127815	-9.91363e-05	-6.90385e-05	-4.83031e-05	-4.50926e-05	-5.62921e-05	-7.89371e-05	-0.000116606	-0.000145218	-0.000162742	-0.000165902
35.1	-0.000166095	-0.00016106	-0.000150952	-0.000118361	-8.22066e-05	-7.98299e-05	-6.22661e-05	-7.16455e-05	-0.000104939	-0.000131766	-0.000156296	-0.00016106	-0.000166095	-0.000150952	-0.000126818	-9.87785e-05	-6.9289e-05	-4.82928e-05	-4.43352e-05	-5.63049e-05	-7.91403e-05	-0.000116816	-0.000144976	-0.000162575	-0.000166095
35.2	-0.000166145	-0.000162888	-0.000150868	-0.000116968	-8.28406e-05	-7.82549e-05	-6.13704e-05	-7.16556e-05	-0.000105366	-0.000133211	-0.000155642	-0.000162888	-0.000166145	-0.000150868	-0.000125728	-9.81244e-05	-6.97822e-05	-4.81569e-05	-4.35352e-05	-5.62848e-05	-7.96032e-05	-0.0001169	-0.000144641	-0.000162423	-0.000166145
35.3	-0.000167604	-0.000163537	-0.000151457	-0.000116756	-8.29951e-05	-7.94123e-05	-6.12434e-05	-7.16123e-05	-0.000105071	-0.000132615	-0.000156751	-0.000163537	-0.000167604	-0.000151457	-0.000125615	-9.8479e-05	-7.07206e-05	-4.86147e-05	-4.41318e-05	-5.63712e-05	-8.01461e-05	-0.000117352	-0.000143608	-0.000162919	-0.000167604
35.4	-0.000169516	-0.000163805	-0.000152262	-0.000116924	-8.29951e-05	-8.14502e-05	-6.13642e-05	-7.15519e-05	-0.000104543	-0.000131362	-0.000158429	-0.000163805	-0.000169516	-0.000152262	-0.000125816	-9.91585e-05	-7.18024e-05	-4.92638e-05	-4.51784e-05	-5.6492e-05	-8.07147e-05	-0.000117922	-0.00014235	-0.000163624	-0.000169516
35.5	-0.00016882	-0.000163263	-0.000151826	-0.000117877	-8.20949e-05	-8.14103e-05	-6.10519e-05	-7.21259e-05	-0.000103927	-0.00013077	-0.000158561	-0.000163263	-0.00016882	-0.000151826	-0.000126385	-9.93364e-05	-7.16497e-05	-4.90583e-05	-4.53171e-05	-5.689e-05	-8.1025e-05	-0.000118745	-0.000142522	-0.000163619	-0.00016882
35.6	-0.000167276	-0.000162457	-0.000150988	-0.000119084	-8.09023e-05	-8.06958e-05	-6.0599e-05	-7.29059e-05	-0.000103283	-0.000130393	-0.000158192	-0.000162457	-0.000167276	-0.000150988	-0.000127072	-9.93513e-05	-7.10962e-05	-4.85753e-05	-4.51611e-05	-5.73781e-05	-8.12514e-05	-0.000119651	-0.00014316	-0.000163384	-0.000167276
35.7	-0.000168084	-0.000162221	-0.000151666	-0.000118699	-8.1507e-05	-8.09254e-05	-6.05595e-05	-7.28062e-05	-0.000103712	-0.00013091	-0.000158303	-0.000162221	-0.000168084	-0.000151666	-0.000127166	-9.88998e-05	-7.12972e-05	-4.88809e-05	-4.52061e-05	-5.72141e-05	-8.16068e-05	-0.000119318	-0.000143772	-0.000163705	-0.000168084
35.8	-0.000169661	-0.000162171	-0.00015284	-0.000117793	-8.26996e-05	-8.14639e-05	-6.06551e-05	-7.24187e-05	-0.000104492	-0.00013172	-0.000158571	-0.000162171	-0.000169661	-0.00015284	-0.000127065	-9.82957e-05	-7.17451e-05	-4.94445e-05	-4.53169e-05	-5.68367e-05	-8.20043e-05	-0.00011858	-0.000144376	-0.000164209	-0.000169661
35.9	-0.000170342	-0.000162045	-0.000152601	-0.000118301	-8.21738e-05	-8.20288e-05	-6.12125e-05	-7.17436e-05	-0.000104292	-0.000131406	-0.000159546	-0.000162045	-0.000170342	-0.000152601	-0.000127343	-9.85892e-05	-7.15684e-05	-4.90883e-05	-4.5473e-05	-5.66561e-05	-8.14367e-05	-0.000118738	-0.000144109	-0.000165217	-0.000170342
36	-0.000170728	-0.000161894	-0.000151896	-0.000119274	-8.10818e-05	-8.26023e-05	-6.1922e-05	-7.09737e-05	-0.000103768	-0.000130721	-0.000160754	-0.000161894	-0.000170728	-0.000151896	-0.000127745	-9.91782e-05	-7.1186e-05	-4.84291e-05	-4.56441e-05	-5.65403e-05	-8.0551e-05	-0.000119191	-0.000143555	-0.000166391	-0.000170728
36.1	-0.000169476	-0.000162902	-0.000150991	-0.000119188	-8.02468e-05	-8.24393e-05	-6.14868e-05	-7.08763e-05	-0.000103766	-0.000131382	-0.000160702	-0.000162902	-0.000169476	-0.000150991	-0.000127241	-9.87432e-05	-7.09849e-05	-4.8023e-05	-4.56791e-05	-5.63792e-05	-8.09424e-05	-0.000118787	-0.000144349	-0.000166029	-0.000169476
36.2	-0.000167681	-0.000164294	-0.000150018	-0.000118752	-7.9497e-05	-8.20317e-05	-6.06716e-05	-7.10021e-05	-0.000103938	-0.000132489	-0.000160232	-0.000164294	-0.000167681	-0.000150018	-0.000126436	-9.79682e-05	-7.0844e-05	-4.77009e-05	-4.5669e-05	-5.62031e-05	-8.17575e-05	-0.0001181	-0.000145591	-0.000165157	-0.000167681
36.3	-0.000168464	-0.000164492	-0.000151294	-0.000118115	-7.96523e-05	-8.25405e-05	-6.12365e-05	-7.05208e-05	-0.00010412	-0.000132103	-0.00016019	-0.000164492	-0.000168464	-0.000151294	-0.00012636	-9.72008e-05	-7.12763e-05	-4.76278e-05	-4.59154e-05	-5.63211e-05	-8.17921e-05	-0.000117626	-0.000145047	-0.000165931	-0.000168464
36.4	-0.000170107	-0.00016429	-0.000153324	-0.000117411	-8.01102e-05	-8.33557e-05	-6.2263e-05	-6.98365e-05	-0.000104306	-0.000131217	-0.000160291	-0.00016429	-0.000170107	-0.000153324	-0.000126528	-9.64358e-05	-7.19002e-05	-4.76379e-05	-4.62475e-05	-5.65375e-05	-8.15657e-05	-0.000117223	-0.000143907	-0.000167256	-0.000170107
36.5	-0.000169932	-0.000163462	-0.00015312	-0.000118086	-7.99848e-05	-8.23943e-05	-6.26271e-05	-6.98823e-05	-0.000104243	-0.000130463	-0.000159652	-0.000163462	-0.000169932	-0.00015312	-0.000126407	-9.66684e-05	-7.09133e-05	-4.74409e-05	-4.65646e-05	-5.65921e-05	-8.13317e-05	-0.000117147	-0.00014515	-0.000166762	-0.000169932
36.6	-0.000169143	-0.000162422	-0.000152164	-0.000119227	-7.96627e-05	-8.08344e-05	-6.27681e-05	-7.01742e-05	-0.000104097	-0.000129753	-0.000158762	-0.000162422	-0.000169143	-0.000152164	-0.000126189	-9.7237e-05	-6.93836e-05	-4.71743e-05	-4.68765e-05	-5.65921e-05	-8.10952e-05	-0.00011718	-0.000147196	-0.000165655	-0.000169143
36.7	-0.000167466	-0.000162897	-0.000152698	-0.000118915	-7.98892e-05	-7.99244e-05	-6.21125e-05	-7.02331e-05	-0.000104215	-0.000130663	-0.000157886	-0.000162897	-0.000167466	-0.000152698	-0.000127035	-9.74937e-05	-6.89246e-05	-4.72908e-05	-4.68279e-05	-5.61788e-05	-8.1441e-05	-0.000116938	-0.000148028	-0.000166063	-0.000167466
36.8	-0.000165487	-0.000163887	-0.000153738	-0.00011811	-8.03018e-05	-7.9235e-05	-6.11866e-05	-7.02129e-05	-0.000104421	-0.000132123	-0.000157014	-0.000163887	-0.000165487	-0.000153738	-0.000128243	-9.76446e-05	-6.8829e-05	-4.75373e-05	-4.66568e-05	-5.56253e-05	-8.19844e-05	-0.000116603	-0.000148447	-0.000166985	-0.000165487
36.9	-0.000165383	-0.000164201	-0.000155441	-0.00011778	-8.04182e-05	-7.92431e-05	-6.11345e-05	-6.96753e-05	-0.000104189	-0.000132401	-0.000157567	-0.000164201	-0.000165383	-0.000155441	-0.000128413	-9.77769e-05	-6.90259e-05	-4.78664e-05	-4.67482e-05	-5.56418e-05	-8.15229e-05	-0.00011653	-0.000146641	-0.000167558	-0.000165383
37	-0.000165919	-0.000164285	-0.00015737	-0.000117612	-8.04333e-05	-7.94897e-05	-6.13811e-05	-6.89607e-05	-0.000103806	-0.000132275	-0.000158606	-0.000164285	-0.000165919	-0.00015737	-0.000128229	-9.79028e-05	-6.93228e-05	-4.82237e-05	-4.69294e-05	-5.58531e-05	-8.07178e-05	-0.000116546	-0.000144075	-0.000168011	-0.000165919
37.1	-0.000166169	-0.000164756	-0.000156479	-0.000117931	-8.05644e-05	-7.95229e-05	-6.06656e-05	-6.93429e-05	-0.000103427	-0.000133268	-0.000158324	-0.000164756	-0.000166169	-0.000156479	-0.000128556	-9.82644e-05	-6.92116e-05	-4.8158e-05	-4.65341e-05	-5.58324e-05	-8.06501e-05	-0.000116051	-0.000143205	-0.000166767	-0.000166169
37.2	-0.00016632	-0.00016536	-0.000154617	-0.000118418	-8.07355e-05	-7.94827e-05	-5.96189e-05	-7.01028e-05	-0.00010305	-0.000134647	-0.000157586	-0.00016536	-0.00016632	-0.000154617	-0.000129059	-9.8707e-05	-6.89601e-05	-4.79466e-05	-4.59403e-05	-5.57317e-05	-8.08363e-05	-0.00011538	-0.000142921	-0.000164939	-0.00016632
37.3	-0.000166795	-0.000166736	-0.000155035	-0.00011807	-8.0716e-05	-7.97936e-05	-5.99397e-05	-6.988e-05	-0.000103162	-0.000134633	-0.000157533	-0.000166736	-0.000166795	-0.000155035	-0.000129301	-9.85821e-05	-6.9452e-05	-4.86955e-05	-4.56865e-05	-5.60645e-05	-8.05405e-05	-0.000115382	-0.000143283	-0.000166112	-0.000166795
37.4	-0.000167382	-0.00016838	-0.000156242	-0.000117432	-8.06305e-05	-8.02264e-05	-6.07348e-05	-6.93164e-05	-0.000103443	-0.000134135	-0.000157717	-0.00016838	-0.000167382	-0.000156242	-0.000129451	-9.82603e-05	-7.02017e-05	-4.97773e-05	-4.55507e-05	-5.65476e-05	-8.00776e-05	-0.000115618	-0.00014387	-0.000168326	-0.000167382
37.5	-0.000167857	-0.000168184	-0.000155747	-0.000117665	-8.05673e-05	-8.02862e-05	-6.12613e-05	-6.8723e-05	-0.000103543	-0.000132879	-0.000158076	-0.000168184	-0.000167857	-0.000155747	-0.000129515	-9.827e-05	-6.99073e-05	-4.9375e-05	-4.56311e-05	-5.67211e-05	-7.96034e-05	-0.000116262	-0.000144221	-0.000168315	-0.000167857
37.6	-0.000168293	-0.000167345	-0.000154656	-0.000118201	-8.05119e-05	-8.02157e-05	-6.16941e-05	-6.81192e-05	-0.000103578	-0.000131359	-0.000158496	-0.000167345	-0.000168293	-0.000154656	-0.000129549	-9.83954e-05	-6.92481e-05	-4.84541e-05	-4.57871e-05	-5.67865e-05	-7.91254e-05	-0.00011705	-0.000144489	-0.000167527	-0.000168293
37.7	-0.000168419	-0.000167114	-0.000153466	-0.000118031	-8.08772e-05	-7.97024e-05	-6.18365e-05	-6.87697e-05	-0.000103781	-0.000131336	-0.000157959	-0.000167114	-0.000168419	-0.000153466	-0.000129781	-9.80669e-05	-6.9151e-05	-4.77231e-05	-4.54741e-05	-5.66435e-05	-7.95928e-05	-0.000116462	-0.000145229	-0.000167222	-0.000168419
37.8	-0.000168436	-0.000167098	-0.000152242	-0.000117612	-8.13904e-05	-7.90331e-05	-6.18768e-05	-6.98617e-05	-0.000104042	-0.000131839	-0.000157087	-0.000167098	-0.000168436	-0.000152242	-0.000130083	-9.75788e-05	-6.92516e-05	-4.70589e-05	-4.4996e-05	-5.64271e-05	-8.03928e-05	-0.000115388	-0.000146135	-0.000167087	-0.000168436
37.9	-0.00016901	-0.000166276	-0.000152851	-0.000117329	-8.06108e-05	-7.96159e-05	-6.19616e-05	-6.97834e-05	-0.000104203	-0.000131722	-0.000157354	-0.000166276	-0.00016901	-0.000152851	-0.000129531	-9.73843e-05	-6.97869e-05	-4.73272e-05	-4.51272e-05	-5.66454e-05	-8.09923e-05	-0.000114823	-0.000145579	-0.000168068	-0.00016901
38	-0.000169782	-0.000165169	-0.000154109	-0.000117094	-7.9373e-05	-8.06424e-05	-6.20622e-05	-6.92903e-05	-0.000104329	-0.000131385	-0.000158025	-0.000165169	-0.000169782	-0.000154109	-0.000128676	-9.72938e-05	-7.04763e-05	-4.7926e-05	-4.54744e-05	-5.70178e-05	-8.15206e-05	-0.000114437	-0.000144506	-0.000169443	-0.000169782
38.1	-0.000170281	-0.000164605	-0.000153414	-0.000117625	-7.94774e-05	-8.11795e-05	-6.21184e-05	-6.95387e-05	-0.000104581	-0.000131252	-0.000157126	-0.000164605	-0.000170281	-0.000153414	-0.000127808	-9.79376e-05	-7.00718e-05	-4.76905e-05	-4.56363e-05	-5.70082e-05	-8.17375e-05	-0.00011478	-0.000144137	-0.000169064	-0.000170281
38.2	-0.000170683	-0.000164236	-0.000152021	-0.00011843	-8.00611e-05	-8.15418e-05	-6.21587e-05	-7.00519e-05	-0.000104878	-0.000131192	-0.000155667	-0.000164236	-0.000170683	-0.000152021	-0.000126935	-9.88434e-05	-6.92768e-05	-4.71571e-05	-4.57319e-05	-5.68623e-05	-8.18433e-05	-0.000115384	-0.000144019	-0.000168057	-0.000170683
38.3	-0.000170975	-0.000164299	-0.000152554	-0.000118236	-8.06893e-05	-8.19892e-05	-6.19028e-05	-7.0543e-05	-0.000104609	-0.000131298	-0.000156293	-0.000164299	-0.000170975	-0.000152554	-0.000127506	-9.94123e-05	-6.96809e-05	-4.74898e-05	-4.59978e-05	-5.68237e-05	-8.15307e-05	-0.000115198	-0.000143803	-0.000167939	-0.000170975
38.4	-0.000171227	-0.000164518	-0.000153778	-0.000117683	-8.13334e-05	-8.24672e-05	-6.15405e-05	-7.10261e-05	-0.000104136	-0.000131463	-0.000157668	-0.000164518	-0.000171227	-0.000153778	-0.000128597	-9.986e-05	-7.05162e-05	-4.81339e-05	-4.63249e-05	-5.68237e-05	-8.10677e-05	-0.000114728	-0.000143552	-0.000168141	-0.000171227
38.5	-0.000171651	-0.000164366	-0.000154141	-0.000117733	-8.1379e-05	-8.21214e-05	-6.11412e-05	-7.06816e-05	-0.000103925	-0.000131135	-0.000158723	-0.000164366	-0.000171651	-0.000154141	-0.000128763	-9.98055e-05	-7.04464e-05	-4.85563e-05	-4.6711e-05	-5.63655e-05	-8.0723e-05	-0.000115355	-0.000143313	-0.000168219	-0.000171651
38.6	-0.000172138	-0.000164081	-0.000154191	-0.000118001	-8.12079e-05	-8.14773e-05	-6.07286e-05	-7.00375e-05	-0.000103809	-0.000130626	-0.000159663	-0.000164081	-0.000172138	-0.000154191	-0.000128595	-9.95692e-05	-7.00489e-05	-4.88985e-05	-4.71186e-05	-5.57416e-05	-8.04211e-05	-0.000116378	-0.000143078	-0.000168252	-0.000172138
38.7	-0.000172587	-0.000164017	-0.00015402	-0.000117888	-8.13245e-05	-8.07226e-05	-6.03713e-05	-7.06176e-05	-0.000103863	-0.000131512	-0.000159828	-0.000164017	-0.000172587	-0.00015402	-0.00012887	-9.8728e-05	-7.01491e-05	-4.87466e-05	-4.71132e-05	-5.53905e-05	-8.05469e-05	-0.00011643	-0.000144576	-0.000168065	-0.000172587
38.8	-0.000173023	-0.000164034	-0.000153769	-0.000117637	-8.15459e-05	-7.99275e-05	-6.00342e-05	-7.16441e-05	-0.000103979	-0.000132906	-0.00015971	-0.000164034	-0.000173023	-0.000153769	-0.000129306	-9.76662e-05	-7.04309e-05	-4.84145e-05	-4.69572e-05	-5.51389e-05	-8.08286e-05	-0.000116129	-0.000146706	-0.000167796	-0.000173023
38.9	-0.000174023	-0.000163707	-0.000153983	-0.000117373	-8.10459e-05	-8.04464e-05	-5.98185e-05	-7.16181e-05	-0.000103631	-0.000133111	-0.000160783	-0.000163707	-0.000174023	-0.000153983	-0.000129448	-9.69871e-05	-7.07053e-05	-4.87375e-05	-4.68454e-05	-5.56602e-05	-8.06357e-05	-0.000115802	-0.000146567	-0.000168141	-0.000174023
39	-0.000175231	-0.000163254	-0.000154369	-0.000117104	-8.0281e-05	-8.14477e-05	-5.96474e-05	-7.12055e-05	-0.000103113	-0.000132879	-0.000162292	-0.000163254	-0.000175231	-0.000154369	-0.000129482	-9.64485e-05	-7.0977e-05	-4.9301e-05	-4.67498e-05	-5.64653e-05	-8.02684e-05	-0.000115466	-0.000145594	-0.000168711	-0.000175231
39.1	-0.000175153	-0.000162948	-0.00015342	-0.000117693	-8.02986e-05	-8.08769e-05	-5.96269e-05	-7.07084e-05	-0.000103598	-0.000132071	-0.000162418	-0.000162948	-0.000175153	-0.00015342	-0.000128854	-9.6101e-05	-7.08851e-05	-4.90968e-05	-4.60297e-05	-5.67268e-05	-7.98093e-05	-0.000115902	-0.00014516	-0.000167531	-0.000175153
39.2	-0.0001746	-0.000162697	-0.000151977	-0.000118599	-8.06055e-05	-7.97246e-05	-5.96621e-05	-7.018e-05	-0.000104453	-0.00013105	-0.000162032	-0.000162697	-0.0001746	-0.000151977	-0.000127982	-9.58242e-05	-7.06587e-05	-4.86088e-05	-4.50787e-05	-5.67872e-05	-7.93162e-05	-0.000116624	-0.000144925	-0.000165702	-0.0001746
39.3	-0.000173289	-0.000162848	-0.000151769	-0.000119431	-8.07475e-05	-7.93386e-05	-5.99503e-05	-7.04839e-05	-0.000104476	-0.000130846	-0.000161451	-0.000162848	-0.000173289	-0.000151769	-0.00012821	-9.61011e-05	-7.08209e-05	-4.86339e-05	-4.52532e-05	-5.70309e-05	-7.9065e-05	-0.000115805	-0.000145289	-0.000165768	-0.000173289
39.4	-0.000171695	-0.00016315	-0.000152021	-0.000120236	-8.08281e-05	-7.92379e-05	-6.03328e-05	-7.10978e-05	-0.000104189	-0.000130946	-0.000160797	-0.00016315	-0.000171695	-0.000152021	-0.000128847	-9.65842e-05	-7.11278e-05	-4.88503e-05	-4.58469e-05	-5.73428e-05	-7.8904e-05	-0.000114413	-0.000145876	-0.00016654	-0.000171695
39.5	-0.000169345	-0.000163647	-0.000151882	-0.000120322	-8.04036e-05	-7.90531e-05	-6.05945e-05	-7.04712e-05	-0.000104056	-0.000130619	-0.000160948	-0.000163647	-0.000169345	-0.000151882	-0.000128252	-9.69028e-05	-7.08859e-05	-4.8408e-05	-4.61956e-05	-5.75597e-05	-7.90503e-05	-0.000114899	-0.000145316	-0.000167885	-0.000169345
39.6	-0.000166712	-0.000164217	-0.000151597	-0.000120138	-7.97896e-05	-7.88367e-05	-6.08109e-05	-6.93792e-05	-0.00010398	-0.00013013	-0.000161401	-0.000164217	-0.000166712	-0.000151597	-0.000127195	-9.71596e-05	-7.0438e-05	-4.77186e-05	-4.64522e-05	-5.77408e-05	-7.9312e-05	-0.00011609	-0.000144327	-0.000169445	-0.000166712
39.7	-0.000167268	-0.000164179	-0.0001513	-0.000120233	-8.05528e-05	-7.88066e-05	-6.07204e-05	-6.96278e-05	-0.000103843	-0.00012996	-0.000160733	-0.000164179	-0.000167268	-0.0001513	-0.000127003	-9.74161e-05	-7.0476e-05	-4.77963e-05	-4.61208e-05	-5.74106e-05	-7.96759e-05	-0.000116636	-0.00014492	-0.000168618	-0.000167268
39.8	-0.000169029	-0.000163911	-0.000150998	-0.000120434	-8.18359e-05	-7.88469e-05	-6.05141e-05	-7.03826e-05	-0.000103682	-0.00012991	-0.000159643	-0.000163911	-0.000169029	-0.000150998	-0.000127138	-9.76724e-05	-7.06974e-05	-4.81636e-05	-4.55673e-05	-5.68873e-05	-8.00784e-05	-0.000116937	-0.000146111	-0.000166891	-0.000169029
39.9	-0.000169685	-0.00016346	-0.00015196	-0.00011998	-8.19671e-05	-7.97402e-05	-6.05192e-05	-7.08165e-05	-0.000102861	-0.000129623	-0.000159222	-0.00016346	-0.000169685	-0.00015196	-0.000127831	-9.80384e-05	-7.11266e-05	-4.85674e-05	-4.58194e-05	-5.68161e-05	-8.04919e-05	-0.000116814	-0.000146816	-0.000168056	-0.000169685
40	-0.00016992	-0.00016294	-0.000153402	-0.000119275	-8.16601e-05	-8.09579e-05	-6.06047e-05	-7.11285e-05	-0.000101789	-0.000129245	-0.000159054	-0.00016294	-0.00016992	-0.000153402	-0.000128737	-9.84461e-05	-7.16348e-05	-4.89851e-05	-4.63779e-05	-5.69167e-05	-8.09096e-05	-0.000116529	-0.000147335	-0.00017032	-0.00016992
40.1	-0.000170152	-0.000162978	-0.000153322	-0.000118985	-8.11822e-05	-8.15156e-05	-6.06262e-05	-7.11822e-05	-0.000101855	-0.000129549	-0.000159088	-0.000162978	-0.000170152	-0.000153322	-0.000128667	-9.88779e-05	-7.14546e-05	-4.89872e-05	-4.65632e-05	-5.68529e-05	-8.07327e-05	-0.000116916	-0.000147144	-0.000170096	-0.000170152
40.2	-0.000170383	-0.00016323	-0.000152657	-0.000118854	-8.06387e-05	-8.18205e-05	-6.06232e-05	-7.11369e-05	-0.000102356	-0.000130114	-0.000159198	-0.00016323	-0.000170383	-0.000152657	-0.000128225	-9.93189e-05	-7.10108e-05	-4.88302e-05	-4.66054e-05	-5.6726e-05	-8.03281e-05	-0.00011756	-0.000146682	-0.000168918	-0.000170383
40.3	-0.000170615	-0.000163482	-0.000151993	-0.000118723	-8.00952e-05	-8.21255e-05	-6.06202e-05	-7.10916e-05	-0.000102857	-0.000130679	-0.000159309	-0.000163482	-0.000170615	-0.000151993	-0.000127782	-9.97599e-05	-7.0567e-05	-4.86732e-05	-4.66477e-05	-5.65992e-05	-7.99236e-05	-0.000118204	-0.000146219	-0.000167741	-0.000170615
40.4	-0.000170706	-0.000163827	-0.000151832	-0.000118612	-7.98547e-05	-8.20608e-05	-6.06148e-05	-7.11609e-05	-0.000103486	-0.000131202	-0.000159213	-0.000163827	-0.000170706	-0.000151832	-0.000127756	-9.98651e-05	-7.04039e-05	-4.8708e-05	-4.66689e-05	-5.65064e-05	-7.96523e-05	-0.0001184	-0.000146013	-0.000166871	-0.000170706
40.5	-0.000170575	-0.00016432	-0.000152466	-0.000118531	-8.00932e-05	-8.14117e-05	-6.06057e-05	-7.14115e-05	-0.000104316	-0.000131661	-0.00015879	-0.00016432	-0.000170575	-0.000152466	-0.00012839	-9.94394e-05	-7.06846e-05	-4.90461e-05	-4.66568e-05	-5.64671e-05	-7.9592e-05	-0.000117886	-0.000146214	-0.000166489	-0.000170575
40.6	-0.000170445	-0.000164813	-0.0001531	-0.000118451	-8.03318e-05	-8.07625e-05	-6.05967e-05	-7.16621e-05	-0.000105146	-0.00013212	-0.000158368	-0.000164813	-0.000170445	-0.0001531	-0.000129024	-9.90137e-05	-7.09654e-05	-4.93843e-05	-4.66448e-05	-5.64279e-05	-7.95316e-05	-0.000117373	-0.000146415	-0.000166106	-0.000170445
40.7	-0.000170258	-0.000165207	-0.000153725	-0.000118387	-8.05359e-05	-8.01737e-05	-6.0598e-05	-7.18939e-05	-0.000105924	-0.000132566	-0.000157978	-0.000165207	-0.000170258	-0.000153725	-0.000129577	-9.86225e-05	-7.1237e-05	-4.97126e-05	-4.66371e-05	-5.6419e-05	-7.94853e-05	-0.000116893	-0.000146609	-0.000165789	-0.000170258
40.8	-0.00016905	-0.000163788	-0.000154198	-0.000118629	-8.01102e-05	-8.069e-05	-6.07882e-05	-7.17822e-05	-0.000105743	-0.000132784	-0.000158189	-0.000163788	-0.00016905	-0.000154198	-0.000128651	-9.88639e-05	-7.13396e-05	-4.98605e-05	-4.67095e-05	-5.69654e-05	-7.96966e-05	-0.000117014	-0.000146659	-0.000166664	-0.00016905
40.9	-0.000167842	-0.000162369	-0.000154672	-0.000118871	-7.96845e-05	-8.12064e-05	-6.09784e-05	-7.16705e-05	-0.000105562	-0.000133001	-0.0001584	-0.000162369	-0.000167842	-0.000154672	-0.000127725	-9.91052e-05	-7.14423e-05	-5.00085e-05	-4.6782e-05	-5.75119e-05	-7.99079e-05	-0.000117134	-0.00014671	-0.00016754	-0.000167842
41	-0.000166634	-0.000160949	-0.000155145	-0.000119112	-7.92587e-05	-8.17227e-05	-6.11686e-05	-7.15588e-05	-0.000105381	-0.000133219	-0.000158612	-0.000160949	-0.000166634	-0.000155145	-0.000126799	-9.93465e-05	-7.15449e-05	-5.01564e-05	-4.68544e-05	-5.80584e-05	-8.01193e-05	-0.000117255	-0.00014676	-0.000168416	-0.000166634
41.1	-0.000166955	-0.000160885	-0.000154616	-0.000118914	-7.93239e-05	-8.16594e-05	-6.10842e-05	-7.1326e-05	-0.000105617	-0.000133296	-0.000158672	-0.000160885	-0.000166955	-0.000154616	-0.000126746	-9.94777e-05	-7.1453e-05	-4.982e-05	-4.66869e-05	-5.78978e-05	-8.06117e-05	-0.000117311	-0.00014725	-0.000168369	-0.000166955
41.2	-0.000167881	-0.000161358	-0.00015369	-0.000118541	-7.95835e-05	-8.13666e-05	-6.0891e-05	-7.10452e-05	-0.000106018	-0.000133317	-0.000158672	-0.000161358	-0.000167881	-0.00015369	-0.000127038	-9.95653e-05	-7.12839e-05	-4.92917e-05	-4.64242e-05	-5.7457e-05	-8.12155e-05	-0.000117341	-0.000147914	-0.000167956	-0.000167881
41.3	-0.000168807	-0.000161832	-0.000152764	-0.000118169	-7.98432e-05	-8.10737e-05	-6.06978e-05	-7.07645e-05	-0.00010642	-0.000133338	-0.000158672	-0.000161832	-0.000168807	-0.000152764	-0.00012733	-9.96528e-05	-7.11148e-05	-4.87633e-05	-4.61616e-05	-5.70162e-05	-8.18194e-05	-0.000117372	-0.000148579	-0.000167543	-0.000168807
41.4	-0.000169549	-0.000162102	-0.000152608	-0.000118183	-8.00971e-05	-8.08613e-05	-6.07033e-05	-7.0733e-05	-0.000106566	-0.000133162	-0.000159093	-0.000162102	-0.000169549	-0.000152608	-0.00012797	-9.97427e-05	-7.10595e-05	-4.83809e-05	-4.60885e-05	-5.6858e-05	-8.20958e-05	-0.000117199	-0.000148734	-0.000167743	-0.000169549
41.5	-0.000169992	-0.000162041	-0.000153705	-0.000118827	-8.03417e-05	-8.07798e-05	-6.10324e-05	-7.11074e-05	-0.000106298	-0.000132667	-0.0001602	-0.000162041	-0.000169992	-0.000153705	-0.000129178	-9.98366e-05	-7.11893e-05	-4.82359e-05	-4.6324e-05	-5.716e-05	-8.18392e-05	-0.000116696	-0.000148059	-0.000168941	-0.000169992
41.6	-0.000170435	-0.000161981	-0.000154802	-0.000119472	-8.05862e-05	-8.06982e-05	-6.13615e-05	-7.14817e-05	-0.000106029	-0.000132172	-0.000161307	-0.000161981	-0.000170435	-0.000154802	-0.000130385	-9.99304e-05	-7.13192e-05	-4.8091e-05	-4.65595e-05	-5.74619e-05	-8.15825e-05	-0.000116192	-0.000147385	-0.000170138	-0.000170435
41.7	-0.000170849	-0.000161913	-0.000155809	-0.00012009	-8.08087e-05	-8.06268e-05	-6.16617e-05	-7.18313e-05	-0.000105765	-0.000131705	-0.000162331	-0.000161913	-0.000170849	-0.000155809	-0.000131514	-0.000100023	-7.14323e-05	-4.79407e-05	-4.67871e-05	-5.77576e-05	-8.13156e-05	-0.000115729	-0.000146719	-0.000171251	-0.000170849
41.8	-0.000170658	-0.000161671	-0.000154893	-0.000120161	-8.05611e-05	-8.07687e-05	-6.13477e-05	-7.16532e-05	-0.000105596	-0.000131844	-0.000161596	-0.000161671	-0.000170658	-0.000154893	-0.000130971	-0.000100092	-7.11908e-05	-4.7675e-05	-4.68475e-05	-5.79206e-05	-8.08295e-05	-0.000116122	-0.000146226	-0.000170546	-0.000170658
41.9	-0.000170467	-0.000161429	-0.000153977	-0.000120231	-8.03135e-05	-8.09105e-05	-6.10337e-05	-7.14751e-05	-0.000105427	-0.000131983	-0.000160862	-0.000161429	-0.000170467	-0.000153977	-0.000130427	-0.000100162	-7.09493e-05	-4.74093e-05	-4.69079e-05	-5.80836e-05	-8.03435e-05	-0.000116514	-0.000145733	-0.000169842	-0.000170467
42	-0.000170275	-0.000161188	-0.000153061	-0.000120301	-8.00659e-05	-8.10524e-05	-6.07197e-05	-7.12969e-05	-0.000105258	-0.000132122	-0.000160127	-0.000161188	-0.000170275	-0.000153061	-0.000129884	-0.000100231	-7.07078e-05	-4.71437e-05	-4.69682e-05	-5.82466e-05	-7.98574e-05	-0.000116906	-0.00014524	-0.000169137	-0.000170275
42.1	-0.000170312	-0.000161582	-0.000152331	-0.000119887	-8.05956e-05	-8.13185e-05	-6.10995e-05	-7.1138e-05	-0.000105305	-0.000132053	-0.000160156	-0.000161582	-0.000170312	-0.000152331	-0.000129754	-0.000100022	-7.06654e-05	-4.72698e-05	-4.69323e-05	-5.81869e-05	-7.99666e-05	-0.000116721	-0.000145389	-0.000168754	-0.000170312
42.2	-0.000170443	-0.000162236	-0.000151677	-0.000119273	-8.14441e-05	-8.16355e-05	-6.17637e-05	-7.09871e-05	-0.000105441	-0.000131899	-0.000160498	-0.000162236	-0.000170443	-0.000151677	-0.000129795	-9.96992e-05	-7.07047e-05	-4.75566e-05	-4.68568e-05	-5.8036e-05	-8.03198e-05	-0.000116299	-0.000145801	-0.000168502	-0.000170443
42.3	-0.000170574	-0.00016289	-0.000151023	-0.000118659	-8.22925e-05	-8.19525e-05	-6.24279e-05	-7.08361e-05	-0.000105576	-0.000131745	-0.000160841	-0.00016289	-0.000170574	-0.000151023	-0.000129835	-9.93763e-05	-7.07439e-05	-4.78434e-05	-4.67813e-05	-5.7885e-05	-8.06731e-05	-0.000115876	-0.000146214	-0.000168251	-0.000170574
42.4	-0.000170257	-0.000162999	-0.000150857	-0.000118541	-8.26976e-05	-8.22718e-05	-6.29185e-05	-7.06885e-05	-0.000105405	-0.000131705	-0.00016122	-0.000162999	-0.000170257	-0.000150857	-0.000129876	-9.92123e-05	-7.08553e-05	-4.81427e-05	-4.66268e-05	-5.78807e-05	-8.09338e-05	-0.000115751	-0.000146374	-0.000168702	-0.000170257
42.5	-0.00016919	-0.000162194	-0.000151511	-0.000119256	-8.23594e-05	-8.25948e-05	-6.31177e-05	-7.05466e-05	-0.00010472	-0.000131856	-0.000161663	-0.000162194	-0.00016919	-0.000151511	-0.000129916	-9.93149e-05	-7.10878e-05	-4.84627e-05	-4.634e-05	-5.81222e-05	-8.10395e-05	-0.000116123	-0.000146113	-0.000170333	-0.00016919
42.6	-0.000168124	-0.000161389	-0.000152166	-0.00011997	-8.20212e-05	-8.29179e-05	-6.3317e-05	-7.04047e-05	-0.000104035	-0.000132007	-0.000162106	-0.000161389	-0.000168124	-0.000152166	-0.000129956	-9.94174e-05	-7.13203e-05	-4.87827e-05	-4.60532e-05	-5.83638e-05	-8.11452e-05	-0.000116495	-0.000145851	-0.000171963	-0.000168124
42.7	-0.00016712	-0.000160626	-0.0001528	-0.000120663	-8.17028e-05	-8.32154e-05	-6.34621e-05	-7.0268e-05	-0.0001034	-0.000132192	-0.000162499	-0.000160626	-0.00016712	-0.0001528	-0.000129965	-9.94972e-05	-7.15283e-05	-4.90881e-05	-4.57648e-05	-5.85842e-05	-8.12519e-05	-0.000116876	-0.000145582	-0.000173497	-0.00016712
42.8	-0.000167714	-0.000160928	-0.000152931	-0.000120794	-8.1884e-05	-8.28652e-05	-6.22364e-05	-7.0262e-05	-0.00010404	-0.000133243	-0.000161644	-0.000160928	-0.000167714	-0.000152931	-0.00012919	-9.9002e-05	-7.11177e-05	-4.90217e-05	-4.54357e-05	-5.82702e-05	-8.13847e-05	-0.0001175	-0.000145119	-0.000172602	-0.000167714
42.9	-0.000168307	-0.00016123	-0.000153061	-0.000120924	-8.20651e-05	-8.2515e-05	-6.10106e-05	-7.02559e-05	-0.00010468	-0.000134293	-0.000160789	-0.00016123	-0.000168307	-0.000153061	-0.000128415	-9.85067e-05	-7.07071e-05	-4.89552e-05	-4.51066e-05	-5.79562e-05	-8.15175e-05	-0.000118125	-0.000144656	-0.000171706	-0.000168307
43	-0.000168901	-0.000161532	-0.000153192	-0.000121055	-8.22463e-05	-8.21647e-05	-5.97848e-05	-7.02499e-05	-0.00010532	-0.000135344	-0.000159933	-0.000161532	-0.000168901	-0.000153192	-0.00012764	-9.80115e-05	-7.02965e-05	-4.88888e-05	-4.47776e-05	-5.76422e-05	-8.16503e-05	-0.000118749	-0.000144193	-0.000170811	-0.000168901
43.1	-0.000169049	-0.000161586	-0.000153726	-0.000120769	-8.21603e-05	-8.21814e-05	-5.995e-05	-7.05492e-05	-0.000105521	-0.000135161	-0.000159714	-0.000161586	-0.000169049	-0.000153726	-0.000128074	-9.81057e-05	-7.05199e-05	-4.88499e-05	-4.49955e-05	-5.76823e-05	-8.16517e-05	-0.00011863	-0.00014419	-0.000170565	-0.000169049
43.2	-0.000169009	-0.000161536	-0.00015443	-0.000120306	-8.1961e-05	-8.23535e-05	-6.07048e-05	-7.0978e-05	-0.000105536	-0.000134454	-0.000159765	-0.000161536	-0.000169009	-0.00015443	-0.00012902	-9.84499e-05	-7.10121e-05	-4.88228e-05	-4.54454e-05	-5.78726e-05	-8.15974e-05	-0.000118198	-0.000144381	-0.000170595	-0.000169009
43.3	-0.000168969	-0.000161485	-0.000155135	-0.000119843	-8.17617e-05	-8.25256e-05	-6.14596e-05	-7.14067e-05	-0.000105552	-0.000133748	-0.000159815	-0.000161485	-0.000168969	-0.000155135	-0.000129966	-9.87941e-05	-7.15042e-05	-4.87956e-05	-4.58952e-05	-5.80628e-05	-8.1543e-05	-0.000117765	-0.000144572	-0.000170625	-0.000168969
43.4	-0.000168944	-0.000161413	-0.000155636	-0.000119727	-8.14761e-05	-8.24419e-05	-6.1756e-05	-7.1655e-05	-0.000105408	-0.000133278	-0.000159736	-0.000161413	-0.000168944	-0.000155636	-0.000130428	-9.90131e-05	-7.16719e-05	-4.8774e-05	-4.61901e-05	-5.82253e-05	-8.14145e-05	-0.000117646	-0.000144667	-0.000170678	-0.000168944
43.5	-0.000168944	-0.000161302	-0.000155787	-0.00012021	-8.10414e-05	-8.19166e-05	-6.12609e-05	-7.15915e-05	-0.000104988	-0.000133218	-0.000159434	-0.000161302	-0.000168944	-0.000155787	-0.000130056	-9.90161e-05	-7.12794e-05	-4.87619e-05	-4.62173e-05	-5.83401e-05	-8.11579e-05	-0.000118068	-0.000144597	-0.000170768	-0.000168944
43.6	-0.000168944	-0.000161192	-0.000155938	-0.000120693	-8.06066e-05	-8.13913e-05	-6.07658e-05	-7.15281e-05	-0.000104568	-0.000133157	-0.000159132	-0.000161192	-0.000168944	-0.000155938	-0.000129683	-9.90191e-05	-7.08869e-05	-4.87498e-05	-4.62445e-05	-5.84548e-05	-8.09013e-05	-0.000118491	-0.000144526	-0.000170859	-0.000168944
43.7	-0.000168962	-0.000161126	-0.000156064	-0.000121146	-8.01893e-05	-8.08858e-05	-6.02843e-05	-7.147e-05	-0.000104175	-0.000133099	-0.000158828	-0.000161126	-0.000168962	-0.000156064	-0.000129346	-9.90089e-05	-7.05025e-05	-4.87232e-05	-4.62702e-05	-5.85599e-05	-8.06464e-05	-0.000118933	-0.000144468	-0.000170944	-0.000168962
43.8	-0.000169566	-0.000162464	-0.00015541	-0.000120663	-8.03161e-05	-8.10036e-05	-6.023e-05	-7.15787e-05	-0.000104622	-0.000133102	-0.000158445	-0.000162464	-0.000169566	-0.00015541	-0.000130091	-9.85865e-05	-7.03696e-05	-4.82432e-05	-4.62521e-05	-5.83636e-05	-8.04472e-05	-0.00011998	-0.00014478	-0.000170833	-0.000169566
43.9	-0.00017017	-0.000163803	-0.000154756	-0.00012018	-8.04429e-05	-8.11214e-05	-6.01757e-05	-7.16874e-05	-0.000105069	-0.000133105	-0.000158063	-0.000163803	-0.00017017	-0.000154756	-0.000130836	-9.81641e-05	-7.02368e-05	-4.77632e-05	-4.6234e-05	-5.81674e-05	-8.02479e-05	-0.000121026	-0.000145092	-0.000170722	-0.00017017
44	-0.000170774	-0.000165141	-0.000154102	-0.000119697	-8.05697e-05	-8.12391e-05	-6.01214e-05	-7.17961e-05	-0.000105515	-0.000133108	-0.00015768	-0.000165141	-0.000170774	-0.000154102	-0.000131581	-9.77417e-05	-7.01039e-05	-4.72831e-05	-4.62158e-05	-5.79711e-05	-8.00486e-05	-0.000122073	-0.000145404	-0.000170611	-0.000170774
44.1	-0.000170265	-0.000165325	-0.000154099	-0.000119487	-8.06734e-05	-8.11427e-05	-6.06675e-05	-7.15962e-05	-0.000104936	-0.000132937	-0.000157949	-0.000165325	-0.000170265	-0.000154099	-0.00013164	-9.81232e-05	-7.02209e-05	-4.71495e-05	-4.63489e-05	-5.80667e-05	-8.00404e-05	-0.000122385	-0.000145408	-0.000171074	-0.000170265
44.2	-0.000169269	-0.000165003	-0.000154381	-0.000119396	-8.0767e-05	-8.09525e-05	-6.14766e-05	-7.1261e-05	-0.000103906	-0.000132689	-0.000158502	-0.000165003	-0.000169269	-0.000154381	-0.000131398	-9.88568e-05	-7.04474e-05	-4.71676e-05	-4.65481e-05	-5.82901e-05	-8.01159e-05	-0.000122375	-0.000145277	-0.000171789	-0.000169269
44.3	-0.000168272	-0.000164681	-0.000154662	-0.000119306	-8.08606e-05	-8.07623e-05	-6.22858e-05	-7.09259e-05	-0.000102877	-0.000132442	-0.000159055	-0.000164681	-0.000168272	-0.000154662	-0.000131156	-9.95904e-05	-7.06738e-05	-4.71857e-05	-4.67474e-05	-5.85135e-05	-8.01914e-05	-0.000122365	-0.000145146	-0.000172504	-0.000168272
44.4	-0.000167808	-0.000164652	-0.000154807	-0.000119299	-8.08564e-05	-8.05395e-05	-6.26094e-05	-7.08569e-05	-0.000102322	-0.00013247	-0.000159146	-0.000164652	-0.000167808	-0.000154807	-0.00013065	-9.97722e-05	-7.0708e-05	-4.72679e-05	-4.67555e-05	-5.86088e-05	-8.02408e-05	-0.000122416	-0.000145145	-0.000172733	-0.000167808
44.5	-0.000168291	-0.000165145	-0.000154706	-0.00011944	-8.06783e-05	-8.02587e-05	-6.20689e-05	-7.12614e-05	-0.000102612	-0.00013299	-0.000158411	-0.000165145	-0.000168291	-0.000154706	-0.000129674	-9.8972e-05	-7.04e-05	-4.74642e-05	-4.64234e-05	-5.84759e-05	-8.02438e-05	-0.000122577	-0.000145377	-0.000172099	-0.000168291
44.6	-0.000168774	-0.000165638	-0.000154605	-0.00011958	-8.05002e-05	-7.9978e-05	-6.15285e-05	-7.1666e-05	-0.000102902	-0.000133509	-0.000157677	-0.000165638	-0.000168774	-0.000154605	-0.000128698	-9.81719e-05	-7.00921e-05	-4.76604e-05	-4.60914e-05	-5.83431e-05	-8.02468e-05	-0.000122738	-0.000145608	-0.000171465	-0.000168774
44.7	-0.000169248	-0.000166129	-0.000154515	-0.000119705	-8.03333e-05	-7.97215e-05	-6.09953e-05	-7.20527e-05	-0.000103189	-0.000133996	-0.000156989	-0.000166129	-0.000169248	-0.000154515	-0.000127777	-9.73944e-05	-6.98037e-05	-4.785e-05	-4.57745e-05	-5.82068e-05	-8.02617e-05	-0.000122876	-0.000145837	-0.000170854	-0.000169248
44.8	-0.000169328	-0.000166501	-0.000154857	-0.000119171	-8.06232e-05	-8.04491e-05	-6.07537e-05	-7.17176e-05	-0.000103389	-0.000133171	-0.000158217	-0.000166501	-0.000169328	-0.000154857	-0.000129075	-9.75332e-05	-7.03079e-05	-4.77715e-05	-4.60734e-05	-5.7929e-05	-8.07599e-05	-0.000122081	-0.000145948	-0.000171176	-0.000169328
44.9	-0.000169409	-0.000166873	-0.000155199	-0.000118638	-8.0913e-05	-8.11767e-05	-6.05122e-05	-7.13825e-05	-0.000103588	-0.000132347	-0.000159445	-0.000166873	-0.000169409	-0.000155199	-0.000130373	-9.7672e-05	-7.08121e-05	-4.7693e-05	-4.63722e-05	-5.76512e-05	-8.12581e-05	-0.000121286	-0.000146059	-0.000171498	-0.000169409
45	-0.00016949	-0.000167246	-0.000155541	-0.000118104	-8.12028e-05	-8.19043e-05	-6.02706e-05	-7.10473e-05	-0.000103787	-0.000131522	-0.000160672	-0.000167246	-0.00016949	-0.000155541	-0.000131671	-9.78108e-05	-7.13163e-05	-4.76145e-05	-4.66711e-05	-5.73735e-05	-8.17562e-05	-0.000120491	-0.00014617	-0.00017182	-0.00016949
45.1	-0.000169265	-0.00016662	-0.000155558	-0.000118541	-8.12973e-05	-8.19252e-05	-6.03409e-05	-7.10489e-05	-0.000103494	-0.000130912	-0.00016057	-0.00016662	-0.000169265	-0.000155558	-0.000131999	-9.81533e-05	-7.13778e-05	-4.7694e-05	-4.65418e-05	-5.73244e-05	-8.18636e-05	-0.000120077	-0.000146523	-0.000172288	-0.000169265
45.2	-0.000168903	-0.000165543	-0.000155427	-0.000119417	-8.13033e-05	-8.16263e-05	-6.05523e-05	-7.12029e-05	-0.000102978	-0.000130399	-0.000159865	-0.000165543	-0.000168903	-0.000155427	-0.000131889	-9.8588e-05	-7.12389e-05	-4.78449e-05	-4.62188e-05	-5.73787e-05	-8.17942e-05	-0.000119836	-0.000146986	-0.000172821	-0.000168903
45.3	-0.00016854	-0.000164467	-0.000155297	-0.000120292	-8.13093e-05	-8.13274e-05	-6.07636e-05	-7.13569e-05	-0.000102462	-0.000129886	-0.000159161	-0.000164467	-0.00016854	-0.000155297	-0.000131778	-9.90227e-05	-7.11e-05	-4.79959e-05	-4.58958e-05	-5.7433e-05	-8.17248e-05	-0.000119594	-0.000147449	-0.000173354	-0.00016854
45.4	-0.00016871	-0.000163873	-0.000155073	-0.000120873	-8.13186e-05	-8.11841e-05	-6.07896e-05	-7.14374e-05	-0.000102358	-0.000129755	-0.000158701	-0.000163873	-0.00016871	-0.000155073	-0.000131756	-9.92317e-05	-7.08716e-05	-4.8132e-05	-4.56377e-05	-5.74213e-05	-8.16415e-05	-0.000119555	-0.000147848	-0.000173429	-0.00016871
45.5	-0.000169858	-0.000164165	-0.000154681	-0.000120913	-8.13337e-05	-8.1326e-05	-6.04756e-05	-7.13831e-05	-0.00010301	-0.000130326	-0.000158691	-0.000164165	-0.000169858	-0.000154681	-0.000131897	-9.90266e-05	-7.04791e-05	-4.82407e-05	-4.54988e-05	-5.72884e-05	-8.15328e-05	-0.000119887	-0.000148129	-0.000172665	-0.000169858
45.6	-0.000171005	-0.000164457	-0.000154289	-0.000120953	-8.13488e-05	-8.14679e-05	-6.01616e-05	-7.13287e-05	-0.000103662	-0.000130897	-0.000158681	-0.000164457	-0.000171005	-0.000154289	-0.000132038	-9.88216e-05	-7.00866e-05	-4.83494e-05	-4.53599e-05	-5.71556e-05	-8.14241e-05	-0.000120219	-0.000148411	-0.0001719	-0.000171005
45.7	-0.00017211	-0.000164739	-0.000153906	-0.000120991	-8.13611e-05	-8.16114e-05	-5.98548e-05	-7.12666e-05	-0.000104298	-0.000131441	-0.000158683	-0.000164739	-0.00017211	-0.000153906	-0.000132174	-9.86291e-05	-6.97082e-05	-4.84538e-05	-4.52323e-05	-5.70359e-05	-8.13139e-05	-0.000120541	-0.000148677	-0.000171153	-0.00017211
45.8	-0.000170802	-0.000164498	-0.000154108	-0.00012085	-8.12162e-05	-8.18438e-05	-5.99574e-05	-7.07625e-05	-0.000104041	-0.000130466	-0.000159347	-0.000164498	-0.000170802	-0.000154108	-0.000132054	-9.91543e-05	-7.01308e-05	-4.83149e-05	-4.57485e-05	-5.76669e-05	-8.11146e-05	-0.0001203	-0.000148002	-0.000171445	-0.000170802
45.9	-0.000169494	-0.000164256	-0.000154309	-0.000120709	-8.10713e-05	-8.20763e-05	-6.00601e-05	-7.02583e-05	-0.000103785	-0.00012949	-0.000160011	-0.000164256	-0.000169494	-0.000154309	-0.000131933	-9.96795e-05	-7.05535e-05	-4.8176e-05	-4.62648e-05	-5.8298e-05	-8.09154e-05	-0.000120059	-0.000147328	-0.000171737	-0.000169494
46	-0.000168185	-0.000164015	-0.00015451	-0.000120568	-8.09264e-05	-8.23088e-05	-6.01627e-05	-6.97541e-05	-0.000103528	-0.000128515	-0.000160675	-0.000164015	-0.000168185	-0.00015451	-0.000131812	-0.000100205	-7.09762e-05	-4.80371e-05	-4.67811e-05	-5.8929e-05	-8.07161e-05	-0.000119817	-0.000146654	-0.000172028	-0.000168185
46.1	-0.000168091	-0.000163677	-0.000154128	-0.000121147	-8.09049e-05	-8.20556e-05	-6.0109e-05	-6.97108e-05	-0.000103364	-0.000128519	-0.000160434	-0.000163677	-0.000168091	-0.000154128	-0.00013093	-0.00010003	-7.09441e-05	-4.78324e-05	-4.68097e-05	-5.90517e-05	-8.08687e-05	-0.00011948	-0.000147091	-0.000171854	-0.000168091
46.2	-0.000168564	-0.000163294	-0.000153474	-0.000122063	-8.09411e-05	-8.15756e-05	-5.99822e-05	-6.98829e-05	-0.000103243	-0.000128981	-0.00015977	-0.000163294	-0.000168564	-0.000153474	-0.000129692	-9.95292e-05	-7.06996e-05	-4.75969e-05	-4.66104e-05	-5.8937e-05	-8.11857e-05	-0.000119097	-0.000148047	-0.000171461	-0.000168564
46.3	-0.000169037	-0.000162912	-0.00015282	-0.000122979	-8.09773e-05	-8.10955e-05	-5.98554e-05	-7.0055e-05	-0.000103122	-0.000129443	-0.000159106	-0.000162912	-0.000169037	-0.00015282	-0.000128454	-9.90279e-05	-7.0455e-05	-4.73614e-05	-4.64111e-05	-5.88222e-05	-8.15027e-05	-0.000118715	-0.000149003	-0.000171069	-0.000169037
46.4	-0.000169354	-0.000162888	-0.000152308	-0.000123397	-8.0929e-05	-8.08577e-05	-5.98445e-05	-7.02114e-05	-0.00010316	-0.000129888	-0.000158797	-0.000162888	-0.000169354	-0.000152308	-0.000128	-9.85204e-05	-7.04246e-05	-4.72325e-05	-4.63309e-05	-5.86427e-05	-8.1591e-05	-0.000118332	-0.000149562	-0.000170753	-0.000169354
46.5	-0.000169374	-0.000163542	-0.000152067	-0.000122874	-8.07207e-05	-8.10781e-05	-6.00528e-05	-7.03382e-05	-0.000103499	-0.000130298	-0.000159159	-0.000163542	-0.000169374	-0.000152067	-0.000129026	-9.80012e-05	-7.0799e-05	-4.73049e-05	-4.64758e-05	-5.83408e-05	-8.12468e-05	-0.00011795	-0.000149371	-0.000170582	-0.000169374
46.6	-0.000169394	-0.000164196	-0.000151825	-0.000122351	-8.05124e-05	-8.12986e-05	-6.02611e-05	-7.0465e-05	-0.000103837	-0.000130708	-0.000159521	-0.000164196	-0.000169394	-0.000151825	-0.000130053	-9.74819e-05	-7.11734e-05	-4.73774e-05	-4.66208e-05	-5.80389e-05	-8.09026e-05	-0.000117567	-0.000149179	-0.000170411	-0.000169394
46.7	-0.000169407	-0.000164837	-0.000151588	-0.000121841	-8.03098e-05	-8.15143e-05	-6.04747e-05	-7.05921e-05	-0.00010417	-0.000131109	-0.000159884	-0.000164837	-0.000169407	-0.000151588	-0.00013107	-9.6968e-05	-7.1544e-05	-4.74488e-05	-4.67656e-05	-5.77419e-05	-8.05636e-05	-0.000117185	-0.000148978	-0.000170238	-0.000169407
46.8	-0.000168743	-0.000164162	-0.000151779	-0.000122666	-8.066e-05	-8.12788e-05	-6.11933e-05	-7.0743e-05	-0.000104031	-0.000130615	-0.000160256	-0.000164162	-0.000168743	-0.000151779	-0.000131201	-9.6968e-05	-7.15561e-05	-4.74216e-05	-4.68984e-05	-5.79109e-05	-8.07145e-05	-0.000116884	-0.00014775	-0.000169825	-0.000168743
46.9	-0.000168079	-0.000163488	-0.00015197	-0.000123491	-8.10103e-05	-8.10433e-05	-6.19118e-05	-7.0894e-05	-0.000103892	-0.00013012	-0.000160628	-0.000163488	-0.000168079	-0.00015197	-0.000131332	-9.6968e-05	-7.15682e-05	-4.73944e-05	-4.70313e-05	-5.808e-05	-8.08655e-05	-0.000116582	-0.000146522	-0.000169412	-0.000168079
47	-0.000167415	-0.000162814	-0.000152162	-0.000124317	-8.13605e-05	-8.08078e-05	-6.26304e-05	-7.1045e-05	-0.000103754	-0.000129625	-0.000161001	-0.000162814	-0.000167415	-0.000152162	-0.000131463	-9.6968e-05	-7.15803e-05	-4.73673e-05	-4.71642e-05	-5.8249e-05	-8.10164e-05	-0.00011628	-0.000145294	-0.000169	-0.000167415
47.1	-0.000167599	-0.000162948	-0.00015257	-0.000124293	-8.14133e-05	-8.10917e-05	-6.27787e-05	-7.11532e-05	-0.000104134	-0.000130406	-0.000160762	-0.000162948	-0.000167599	-0.00015257	-0.000131343	-9.69355e-05	-7.14559e-05	-4.76008e-05	-4.70465e-05	-5.7966e-05	-8.11816e-05	-0.000116419	-0.000145118	-0.000169049	-0.000167599
47.2	-0.000168193	-0.000163471	-0.000153083	-0.000123861	-8.13227e-05	-8.16261e-05	-6.26518e-05	-7.12407e-05	-0.000104765	-0.000131804	-0.000160229	-0.000163471	-0.000168193	-0.000153083	-0.000131101	-9.68872e-05	-7.12656e-05	-4.79601e-05	-4.6808e-05	-5.74648e-05	-8.13537e-05	-0.000116771	-0.00014545	-0.000169321	-0.000168193
47.3	-0.000168786	-0.000163995	-0.000153597	-0.000123428	-8.12321e-05	-8.21605e-05	-6.2525e-05	-7.13283e-05	-0.000105396	-0.000133202	-0.000159695	-0.000163995	-0.000168786	-0.000153597	-0.000130859	-9.68389e-05	-7.10754e-05	-4.83194e-05	-4.65695e-05	-5.69636e-05	-8.15258e-05	-0.000117124	-0.000145783	-0.000169593	-0.000168786
47.4	-0.000168759	-0.000164416	-0.000154011	-0.000122773	-8.12265e-05	-8.26119e-05	-6.23511e-05	-7.11978e-05	-0.000105667	-0.000134062	-0.000159664	-0.000164416	-0.000168759	-0.000154011	-0.00013085	-9.70444e-05	-7.10807e-05	-4.8561e-05	-4.64343e-05	-5.66641e-05	-8.17275e-05	-0.000117353	-0.000145883	-0.000170049	-0.000168759
47.5	-0.000167521	-0.000164637	-0.000154233	-0.000121686	-8.13865e-05	-8.29018e-05	-6.20855e-05	-7.06423e-05	-0.000105238	-0.000133875	-0.00016061	-0.000164637	-0.000167521	-0.000154233	-0.000131292	-9.77447e-05	-7.14671e-05	-4.8573e-05	-4.65007e-05	-5.67577e-05	-8.19872e-05	-0.000117343	-0.000145531	-0.000170864	-0.000167521
47.6	-0.000166283	-0.000164858	-0.000154454	-0.000120599	-8.15465e-05	-8.31916e-05	-6.18198e-05	-7.00867e-05	-0.00010481	-0.000133688	-0.000161556	-0.000164858	-0.000166283	-0.000154454	-0.000131735	-9.8445e-05	-7.18536e-05	-4.85851e-05	-4.65671e-05	-5.68513e-05	-8.22468e-05	-0.000117333	-0.000145178	-0.000171679	-0.000166283
47.7	-0.000165049	-0.000165078	-0.000154674	-0.000119517	-8.17067e-05	-8.34781e-05	-6.15525e-05	-6.95342e-05	-0.000104381	-0.000133501	-0.000162495	-0.000165078	-0.000165049	-0.000154674	-0.000132174	-9.91439e-05	-7.22376e-05	-4.8597e-05	-4.66329e-05	-5.69454e-05	-8.25055e-05	-0.000117324	-0.000144827	-0.000172489	-0.000165049
47.8	-0.000164888	-0.000164978	-0.000154543	-0.00011997	-8.18999e-05	-8.27596e-05	-6.07977e-05	-6.98874e-05	-0.000104022	-0.000133402	-0.000161247	-0.000164978	-0.000164888	-0.000154543	-0.000131429	-9.94035e-05	-7.18662e-05	-4.85729e-05	-4.65212e-05	-5.7196e-05	-8.24814e-05	-0.000117606	-0.000144817	-0.000171825	-0.000164888
47.9	-0.000164727	-0.000164877	-0.000154412	-0.000120423	-8.20931e-05	-8.2041e-05	-6.00429e-05	-7.02407e-05	-0.000103663	-0.000133302	-0.000159999	-0.000164877	-0.000164727	-0.000154412	-0.000130685	-9.96631e-05	-7.14948e-05	-4.85488e-05	-4.64095e-05	-5.74466e-05	-8.24573e-05	-0.000117887	-0.000144807	-0.00017116	-0.000164727
48	-0.000164566	-0.000164777	-0.000154281	-0.000120876	-8.22863e-05	-8.13225e-05	-5.92881e-05	-7.05939e-05	-0.000103304	-0.000133203	-0.000158751	-0.000164777	-0.000164566	-0.000154281	-0.00012994	-9.99228e-05	-7.11235e-05	-4.85246e-05	-4.62978e-05	-5.76972e-05	-8.24331e-05	-0.000118169	-0.000144797	-0.000170496	-0.000164566
48.1	-0.000165366	-0.000165288	-0.00015413	-0.000120745	-8.25078e-05	-8.16703e-05	-5.91038e-05	-7.08303e-05	-0.00010341	-0.000133059	-0.000158336	-0.000165288	-0.000165366	-0.00015413	-0.00012986	-9.98821e-05	-7.1115e-05	-4.86114e-05	-4.62264e-05	-5.76172e-05	-8.22175e-05	-0.000117994	-0.000145083	-0.000170195	-0.000165366
48.2	-0.000166644	-0.000166103	-0.000153969	-0.000120322	-8.27433e-05	-8.25489e-05	-5.92034e-05	-7.10084e-05	-0.000103748	-0.000132893	-0.000158336	-0.000166103	-0.000166644	-0.000153969	-0.000130112	-9.96921e-05	-7.12871e-05	-4.87532e-05	-4.61751e-05	-5.73726e-05	-8.19065e-05	-0.000117592	-0.000145516	-0.000170074	-0.000166644
48.3	-0.000167922	-0.000166918	-0.000153808	-0.000119899	-8.29787e-05	-8.34274e-05	-5.93031e-05	-7.11865e-05	-0.000104087	-0.000132727	-0.000158336	-0.000166918	-0.000167922	-0.000153808	-0.000130364	-9.9502e-05	-7.14591e-05	-4.88951e-05	-4.61238e-05	-5.7128e-05	-8.15954e-05	-0.000117189	-0.000145948	-0.000169953	-0.000167922
48.4	-0.000168575	-0.000167108	-0.000153587	-0.000119664	-8.30458e-05	-8.40272e-05	-5.94318e-05	-7.12795e-05	-0.000104175	-0.000132441	-0.000158647	-0.000167108	-0.000168575	-0.000153587	-0.000130649	-9.94652e-05	-7.16282e-05	-4.88756e-05	-4.62279e-05	-5.70228e-05	-8.13456e-05	-0.000116884	-0.000146117	-0.000170227	-0.000168575
48.5	-0.000167971	-0.000166041	-0.000153245	-0.000119805	-8.27741e-05	-8.40665e-05	-5.9619e-05	-7.1201e-05	-0.000103761	-0.000131916	-0.000159583	-0.000166041	-0.000167971	-0.000153245	-0.000131001	-9.97368e-05	-7.17912e-05	-4.85314e-05	-4.66445e-05	-5.71979e-05	-8.12188e-05	-0.000116773	-0.000145755	-0.000171294	-0.000167971
48.6	-0.000167368	-0.000164974	-0.000152903	-0.000119946	-8.25024e-05	-8.41058e-05	-5.98061e-05	-7.11225e-05	-0.000103348	-0.000131391	-0.000160518	-0.000164974	-0.000167368	-0.000152903	-0.000131353	-0.000100008	-7.19543e-05	-4.81872e-05	-4.70612e-05	-5.7373e-05	-8.10921e-05	-0.000116662	-0.000145393	-0.000172361	-0.000167368
48.7	-0.000166764	-0.000163907	-0.000152561	-0.000120086	-8.22307e-05	-8.4145e-05	-5.99933e-05	-7.1044e-05	-0.000102934	-0.000130865	-0.000161454	-0.000163907	-0.000166764	-0.000152561	-0.000131705	-0.00010028	-7.21173e-05	-4.7843e-05	-4.74778e-05	-5.75481e-05	-8.09653e-05	-0.000116551	-0.00014503	-0.000173427	-0.000166764
48.8	-0.000167975	-0.000164135	-0.000152309	-0.000120819	-8.25005e-05	-8.39135e-05	-6.01233e-05	-7.12964e-05	-0.00010302	-0.000131207	-0.000160676	-0.000164135	-0.000167975	-0.000152309	-0.000131175	-0.000100266	-7.16125e-05	-4.81005e-05	-4.70341e-05	-5.72239e-05	-8.09889e-05	-0.000116581	-0.000145932	-0.000173171	-0.000167975
48.9	-0.000169193	-0.000164366	-0.000152058	-0.000121554	-8.27722e-05	-8.3681e-05	-6.02532e-05	-7.155e-05	-0.000103107	-0.000131551	-0.000159891	-0.000164366	-0.000169193	-0.000152058	-0.000130642	-0.000100251	-7.11053e-05	-4.83602e-05	-4.65872e-05	-5.68978e-05	-8.1013e-05	-0.000116611	-0.000146837	-0.000172909	-0.000169193
49	-0.000170411	-0.000164598	-0.000151806	-0.000122289	-8.30439e-05	-8.34486e-05	-6.0383e-05	-7.18036e-05	-0.000103195	-0.000131895	-0.000159106	-0.000164598	-0.000170411	-0.000151806	-0.000130108	-0.000100236	-7.0598e-05	-4.86198e-05	-4.61404e-05	-5.65718e-05	-8.10371e-05	-0.000116641	-0.000147743	-0.000172647	-0.000170411
49.1	-0.000169913	-0.000164617	-0.000152033	-0.000122092	-8.29385e-05	-8.35712e-05	-6.03013e-05	-7.15126e-05	-0.000103254	-0.00013168	-0.000158866	-0.000164617	-0.000169913	-0.000152033	-0.000130566	-0.000100403	-7.06474e-05	-4.88137e-05	-4.60925e-05	-5.6535e-05	-8.09695e-05	-0.000116572	-0.000148004	-0.000173004	-0.000169913
49.2	-0.000168534	-0.000164526	-0.000152506	-0.000121418	-8.26397e-05	-8.38761e-05	-6.01111e-05	-7.09419e-05	-0.0001033	-0.000131179	-0.000158906	-0.000164526	-0.000168534	-0.000152506	-0.000131532	-0.000100662	-7.09826e-05	-4.89737e-05	-4.62495e-05	-5.66467e-05	-8.08548e-05	-0.000116451	-0.000147933	-0.000173678	-0.000168534
49.3	-0.000167155	-0.000164435	-0.000152979	-0.000120743	-8.23408e-05	-8.41811e-05	-5.9921e-05	-7.03713e-05	-0.000103345	-0.000130678	-0.000158947	-0.000164435	-0.000167155	-0.000152979	-0.000132498	-0.000100922	-7.13177e-05	-4.91337e-05	-4.64065e-05	-5.67584e-05	-8.07401e-05	-0.00011633	-0.000147863	-0.000174352	-0.000167155
49.4	-0.000166427	-0.000164099	-0.000153085	-0.000120144	-8.21558e-05	-8.4009e-05	-6.00311e-05	-7.01325e-05	-0.000103269	-0.000130284	-0.000158921	-0.000164099	-0.000166427	-0.000153085	-0.000133019	-0.000101144	-7.1591e-05	-4.91681e-05	-4.65302e-05	-5.68819e-05	-8.07285e-05	-0.00011653	-0.000147864	-0.000174703	-0.000166427
49.5	-0.000167051	-0.000163253	-0.000152431	-0.000119701	-8.22071e-05	-8.28466e-05	-6.07648e-05	-7.05823e-05	-0.00010294	-0.000130112	-0.00015876	-0.000163253	-0.000167051	-0.000152431	-0.000132616	-0.000101289	-7.17359e-05	-4.89417e-05	-4.65845e-05	-5.70298e-05	-8.09308e-05	-0.000117395	-0.000148015	-0.000174381	-0.000167051
49.6	-0.000167675	-0.000162408	-0.000151777	-0.000119258	-8.22584e-05	-8.16842e-05	-6.14984e-05	-7.10322e-05	-0.000102611	-0.000129939	-0.000158599	-0.000162408	-0.000167675	-0.000151777	-0.000132214	-0.000101434	-7.18808e-05	-4.87152e-05	-4.66389e-05	-5.71778e-05	-8.1133e-05	-0.000118261	-0.000148167	-0.000174059	-0.000167675
49.7	-0.000168299	-0.000161562	-0.000151123	-0.000118816	-8.23097e-05	-8.05218e-05	-6.22321e-05	-7.14821e-05	-0.000102282	-0.000129767	-0.000158438	-0.000161562	-0.000168299	-0.000151123	-0.000131812	-0.000101579	-7.20258e-05	-4.84888e-05	-4.66932e-05	-5.73257e-05	-8.13353e-05	-0.000119126	-0.000148318	-0.000173737	-0.000168299
49.8	-0.000167788	-0.000162121	-0.000151126	-0.00011907	-8.2594e-05	-8.14029e-05	-6.21054e-05	-7.1209e-05	-0.000103037	-0.000129981	-0.000158397	-0.000162121	-0.000167788	-0.000151126	-0.000131927	-0.000100938	-7.18749e-05	-4.85282e-05	-4.69896e-05	-5.72854e-05	-8.10775e-05	-0.000118717	-0.000148937	-0.000173325	-0.000167788
49.9	-0.000167265	-0.000162695	-0.000151136	-0.000119332	-8.28808e-05	-8.23056e-05	-6.19695e-05	-7.09282e-05	-0.000103804	-0.000130198	-0.000158357	-0.000162695	-0.000167265	-0.000151136	-0.000132047	-0.000100289	-7.17209e-05	-4.85705e-05	-4.72885e-05	-5.72432e-05	-8.08149e-05	-0.000118295	-0.00014956	-0.000172912	-0.000167265
50	-0.000166742	-0.000163269	-0.000151146	-0.000119593	-8.31677e-05	-8.32083e-05	-6.18336e-05	-7.06474e-05	-0.000104571	-0.000130415	-0.000158317	-0.000163269	-0.000166742	-0.000151146	-0.000132168	-9.96397e-05	-7.1567e-05	-4.86128e-05	-4.75873e-05	-5.72009e-05	-8.05522e-05	-0.000117872	-0.000150184	-0.000172499	-0.000166742

## Sheet: Fig. 2a
Temperature (K) Delay time (ps)	37	40	60	80	100	110	120	130	140	150	160	180	200	220	240	250	260	270	280	290	300	310	320	330	340	350	380	400		Delay time (ps)	DR/R (37 K)	DR/R (150 K)	DR/R (250 K)	DR/R (350 K)		Delay time (ps)	DR/R (fitted curve at 37 K)
0	-2.72438e-06	-3.75582e-06	-4.28101e-06	-6.69219e-06	-7.48165e-06	-7.77907e-06	-1.03258e-05	-1.0007e-05	-1.18131e-05	-9.07576e-06	-1.30447e-05	-2.58227e-06	-3.51873e-06	-4.00469e-06	-1.11036e-05	-1.30041e-05	-3.09773e-06	-2.81271e-05	-2.85262e-05	-2.72881e-05	-9.32549e-06	-9.79777e-06	-5.89833e-06	-1.8913e-06	-6.80076e-06	-6.32355e-06	-4.72096e-06	-2.90973e-06		-4	-2.66106e-08	1.41655e-07	-8.4524e-08	1.41098e-07		0	5.56045e-05
0.1	1.20379e-05	1.42631e-05	1.50052e-05	1.87765e-05	1.94695e-05	2.03521e-05	2.28114e-05	2.18279e-05	2.42901e-05	2.25436e-05	2.38571e-05	1.06749e-05	1.2386e-05	1.27346e-05	1.80925e-05	1.75116e-05	9.42569e-06	2.31475e-05	1.70009e-05	1.17804e-05	7.87134e-06	4.36892e-06	2.35107e-06	9.88815e-07	9.07169e-07	2.34239e-06	1.93355e-06	1.35282e-06		-3.9	3.70935e-07	1.16498e-07	1.61365e-08	2.16566e-07		0.02503	4.0507e-05
0.2	-8.80605e-06	-7.43213e-06	-6.47435e-06	-3.67947e-06	-1.51643e-06	-1.10739e-06	3.44726e-06	3.65924e-06	5.15408e-06	1.75333e-06	9.26793e-06	-6.09341e-06	-3.08054e-06	-1.33153e-06	1.04811e-05	1.37168e-05	2.69435e-06	2.59029e-05	2.36623e-05	1.92725e-05	7.65615e-06	7.00717e-06	4.55881e-06	8.3671e-07	6.99808e-06	3.87113e-06	3.42894e-06	1.65906e-06		-3.8	7.52593e-07	9.21344e-08	1.15605e-07	2.85944e-07		0.05005	2.79492e-05
0.3	-1.19626e-05	-1.33404e-05	-1.37609e-05	-1.44552e-05	-1.45971e-05	-1.58376e-05	-1.55312e-05	-1.45197e-05	-1.48576e-05	-1.73621e-05	-1.22038e-05	-1.14782e-05	-1.31903e-05	-1.26937e-05	-4.70088e-06	-1.76379e-06	-8.73581e-06	1.00102e-05	1.42946e-05	1.37864e-05	2.38174e-06	3.77906e-06	2.5848e-06	1.3752e-06	3.2565e-06	3.68671e-06	3.16986e-06	1.5719e-06		-3.7	5.46277e-07	9.71659e-08	1.70951e-07	1.29942e-07		0.07508	1.74585e-05
0.4	-2.86284e-07	-2.78351e-06	-4.53183e-06	-7.80891e-06	-9.97926e-06	-1.1872e-05	-1.51158e-05	-1.54848e-05	-1.63891e-05	-1.73819e-05	-1.84339e-05	-7.35112e-06	-1.24638e-05	-1.31714e-05	-1.71348e-05	-1.43297e-05	-1.22342e-05	-7.02969e-06	-3.65846e-07	4.9594e-06	-2.36601e-06	1.28199e-06	5.39443e-07	7.50616e-07	2.10175e-06	2.24529e-06	8.63365e-07	1.19618e-06		-3.6	3.44474e-07	1.02197e-07	2.24166e-07	-2.36766e-08		0.1	8.68676e-06
0.5	4.85324e-06	4.71931e-06	5.17746e-06	2.60191e-06	7.04927e-07	-3.63127e-07	-3.35016e-06	-3.33614e-06	-5.16735e-06	-4.28554e-06	-9.85044e-06	6.12753e-06	1.36811e-06	-1.37061e-06	-1.47622e-05	-1.50431e-05	-6.89038e-06	-1.5571e-05	-8.38204e-06	-1.45031e-06	-3.53651e-06	-4.57427e-07	-3.26967e-07	2.79593e-07	5.74914e-07	1.25305e-06	8.37441e-07	5.30706e-07		-3.5	3.19317e-07	1.07229e-07	1.93977e-07	-8.4055e-08		0.1001	8.65447e-06
0.6	4.50468e-06	4.59189e-06	7.97708e-06	7.53244e-06	7.19086e-06	8.87384e-06	6.91714e-06	7.36363e-06	6.61783e-06	9.77491e-06	2.89811e-06	1.99248e-05	1.80789e-05	1.38051e-05	-3.16422e-06	-7.33037e-06	3.91608e-06	-1.4558e-05	-1.01122e-05	-5.23335e-06	-1.80712e-06	-6.54711e-07	-4.22386e-07	2.86097e-07	-6.07778e-07	-1.38849e-07	-2.63956e-07	1.71296e-07		-3.4	2.98305e-07	1.10128e-07	1.60945e-07	-1.41235e-07		0.12513	1.23028e-06
0.7	1.00163e-05	9.35272e-06	1.13325e-05	1.12553e-05	1.23689e-05	1.53739e-05	1.43267e-05	1.44433e-05	1.4876e-05	2.01473e-05	1.43931e-05	2.1776e-05	2.43108e-05	2.26896e-05	1.03772e-05	4.45568e-06	1.17144e-05	-5.09244e-06	-6.41227e-06	-4.25639e-06	-8.86355e-07	-7.2877e-07	-5.99485e-08	-6.41808e-07	-1.39646e-06	-9.46714e-07	-1.10947e-06	-4.54089e-07		-3.3	4.4925e-07	2.45674e-08	9.96964e-09	-6.57628e-08		0.15015	-5.0616e-06
0.8	1.02852e-05	1.12148e-05	1.20955e-05	1.17134e-05	1.18368e-05	1.51657e-05	1.49676e-05	1.47356e-05	1.46427e-05	1.99696e-05	1.7186e-05	9.03928e-06	1.49374e-05	1.6222e-05	1.53114e-05	1.09324e-05	1.13319e-05	2.20245e-06	-1.76264e-06	-2.93995e-06	-1.1257e-06	-9.36488e-07	-4.55582e-07	-2.7353e-07	-1.229e-06	-1.29869e-06	-5.99963e-07	-1.06824e-06		-3.2	5.89384e-07	-5.65341e-08	-1.3833e-07	5.69758e-09		0.17518	-1.04213e-05
0.9	-2.8769e-06	-3.83075e-07	-6.51048e-07	-1.56861e-06	-1.3707e-08	4.97785e-07	2.70429e-06	2.14734e-06	2.89104e-06	3.26349e-06	5.79258e-06	-1.07684e-05	-5.13482e-06	-1.48546e-06	8.0498e-06	8.52649e-06	5.86e-06	4.25514e-06	4.15211e-08	-2.28577e-06	-1.03399e-06	-1.35307e-06	-1.25743e-06	-8.45535e-07	-1.02511e-06	-1.32617e-06	-1.0357e-06	-1.22146e-06		-3.1	2.52241e-07	5.9216e-08	-1.68514e-07	-9.99645e-08		0.2	-1.49767e-05
1	-2.0363e-05	-1.88773e-05	-2.09585e-05	-1.99168e-05	-1.79385e-05	-1.97182e-05	-1.60799e-05	-1.56938e-05	-1.43189e-05	-1.80312e-05	-1.13702e-05	-2.2373e-05	-1.94121e-05	-1.55602e-05	-1.80772e-06	1.96637e-06	5.7232e-07	1.27297e-06	-1.21286e-06	-2.61644e-06	-1.34886e-06	-1.50823e-06	-9.29088e-07	-1.17894e-06	-1.1776e-06	-1.59407e-06	-1.02062e-06	-9.68346e-07		-3	-7.00603e-08	1.71098e-07	-1.99952e-07	-2.01551e-07		0.2002	-1.50107e-05
1.1	-1.14427e-05	-1.41682e-05	-1.87307e-05	-2.03888e-05	-1.99184e-05	-2.09694e-05	-2.13143e-05	-2.19208e-05	-2.08002e-05	-2.20963e-05	-1.89897e-05	-1.30955e-05	-1.5291e-05	-1.39847e-05	-6.21258e-06	-2.8534e-06	-1.45506e-06	-1.52356e-06	-2.31225e-06	-3.04312e-06	-4.20076e-07	-8.71605e-07	-1.0294e-06	-8.90705e-07	-1.33962e-06	-1.53286e-06	-9.74673e-07	-1.92197e-07		-2.9	3.07327e-07	1.00627e-07	-2.90519e-07	-1.10984e-07		0.22523	-1.89613e-05
1.2	1.3595e-05	1.18989e-05	8.32581e-06	1.89619e-06	-3.60117e-07	-8.20055e-07	-5.27666e-06	-6.84018e-06	-8.38835e-06	-4.79944e-06	-9.17015e-06	6.10068e-06	6.21998e-08	-1.48035e-06	-4.75902e-06	-3.39352e-06	-4.80618e-07	-2.00018e-06	-2.39446e-06	-2.52492e-06	7.60851e-08	-6.43865e-07	-6.02681e-07	-6.65831e-07	-2.03459e-06	-1.42949e-06	-1.57652e-06	-5.84813e-07		-2.8	6.75744e-07	2.85968e-08	-3.78356e-07	-1.86611e-08		0.25025	-2.23799e-05
1.3	2.29041e-05	2.36122e-05	2.38836e-05	1.9801e-05	1.79304e-05	1.90453e-05	1.46403e-05	1.41066e-05	1.13436e-05	1.62725e-05	8.53492e-06	1.37827e-05	1.07373e-05	7.99553e-06	9.93252e-07	-1.0244e-07	4.98073e-07	-8.02408e-07	-1.32893e-06	-1.91127e-06	2.6486e-07	-5.17581e-07	-5.20408e-07	-2.53743e-07	-1.60688e-06	-1.45384e-06	-1.63386e-06	-5.97813e-07		-2.7	5.90213e-07	-1.22344e-07	-3.28041e-07	1.62499e-07		0.27528	-2.53534e-05
1.4	5.01547e-06	8.27351e-06	1.15977e-05	1.21371e-05	1.43551e-05	1.55155e-05	1.70892e-05	1.74476e-05	1.67832e-05	1.97782e-05	1.58867e-05	6.26177e-06	9.27026e-06	7.29489e-06	3.99765e-06	2.72383e-06	3.56663e-07	-6.59812e-08	-8.85424e-07	-1.67027e-06	-1.0752e-07	-8.98687e-07	-5.42296e-07	-8.60333e-07	-1.3445e-06	-1.86903e-06	-1.63297e-06	-9.62045e-07		-2.6	5.09392e-07	-2.67669e-07	-2.76911e-07	3.40489e-07		0.3	-2.79236e-05
1.5	-1.5047e-05	-1.50101e-05	-1.40784e-05	-1.04499e-05	-7.36103e-06	-6.69227e-06	-1.01937e-06	5.88912e-07	2.64929e-06	1.96841e-06	5.73165e-06	-7.92124e-06	-1.98313e-06	-1.32593e-06	2.74685e-06	2.30414e-06	-6.73902e-07	-2.68383e-07	-1.26819e-06	-1.83776e-06	-1.90064e-07	-9.47708e-07	-5.70563e-07	-7.4135e-07	-1.11605e-06	-1.71025e-06	-1.36629e-06	-8.34668e-07		-2.5	6.85519e-07	-1.06636e-07	-1.81317e-07	3.4552e-07		0.3003	-2.79528e-05
1.6	-1.82887e-05	-2.0505e-05	-2.29036e-05	-2.31527e-05	-2.27582e-05	-2.33231e-05	-1.91721e-05	-1.73233e-05	-1.35416e-05	-1.62016e-05	-8.97007e-06	-1.54806e-05	-1.09855e-05	-7.99821e-06	5.08279e-07	1.34904e-06	-1.16712e-06	-3.62974e-07	-1.44981e-06	-1.97517e-06	5.02283e-07	-6.82587e-07	-4.9524e-07	-3.38583e-07	-4.59319e-07	-1.59447e-06	-2.33268e-06	-5.66563e-07		-2.4	8.50029e-07	5.16379e-08	-8.67258e-08	3.47375e-07		0.32533	-3.02363e-05
1.7	-2.4271e-06	-4.07831e-06	-8.21067e-06	-1.29108e-05	-1.50552e-05	-1.76004e-05	-1.83357e-05	-1.80549e-05	-1.61542e-05	-1.81249e-05	-1.47592e-05	-1.08806e-05	-1.05679e-05	-8.87061e-06	-1.19899e-06	3.28251e-07	-1.03711e-06	-2.07096e-07	-8.91527e-07	-1.59275e-06	7.76037e-07	-1.22898e-07	-5.01443e-08	-4.8765e-07	-3.31643e-07	-1.70965e-06	-2.03243e-06	-1.55807e-06		-2.3	3.26695e-07	4.65764e-08	-5.14751e-08	1.61184e-07		0.35035	-3.22516e-05
1.8	1.25568e-05	1.26273e-05	9.9195e-06	4.62491e-06	1.9258e-06	-1.04867e-07	-3.52772e-06	-3.96421e-06	-5.48401e-06	-5.5548e-06	-8.55722e-06	-6.05807e-07	-4.24377e-06	-5.26621e-06	-2.87706e-06	-3.04279e-07	-1.27435e-06	1.38739e-07	-4.17767e-07	-1.12454e-06	7.61842e-07	-1.30925e-07	2.24092e-07	-5.82355e-08	-1.87982e-07	-1.09834e-06	-1.61383e-06	-6.08255e-07		-2.2	-1.88669e-07	4.30484e-08	-1.63016e-08	-2.39345e-08		0.37538	-3.40381e-05
1.9	9.58896e-06	1.04446e-05	1.15777e-05	1.117e-05	1.0868e-05	1.11804e-05	9.02438e-06	8.6912e-06	6.72472e-06	6.97951e-06	1.95815e-06	5.26582e-06	1.87373e-06	-8.65006e-08	-1.93538e-06	-7.02581e-08	-1.5732e-06	3.8642e-07	-1.80385e-07	-9.74866e-07	5.69225e-07	-3.62091e-07	6.59915e-08	-1.40742e-07	-1.11378e-07	-1.33148e-06	-1.68621e-06	-8.93653e-07		-2.1	-1.88669e-07	1.38677e-07	1.38876e-08	-1.3966e-07		0.4	-3.56044e-05
2	-8.7372e-07	-1.40284e-07	1.72535e-06	5.15598e-06	5.74006e-06	7.96339e-06	8.78206e-06	9.20595e-06	9.44401e-06	9.53031e-06	7.1782e-06	4.21013e-06	3.92355e-06	2.35649e-06	-9.33617e-07	-7.482e-07	-1.85013e-06	9.0409e-08	-1.72697e-07	-1.03817e-06	5.13316e-07	-1.34883e-07	2.22951e-07	2.56125e-08	-1.44007e-07	-5.09168e-07	-1.18037e-06	-5.53988e-07		-2	-1.89435e-07	2.31379e-07	4.3589e-08	-2.53503e-07		0.4004	-3.56284e-05
2.1	-5.01281e-06	-6.04692e-06	-7.69279e-06	-5.7725e-06	-4.5791e-06	-2.87924e-06	-1.02971e-07	3.74592e-07	2.60715e-06	2.13669e-06	3.82349e-06	-1.78269e-06	1.09929e-06	1.76633e-06	6.8984e-07	-1.17191e-06	-1.68524e-06	-5.51094e-07	-6.00037e-07	-1.08275e-06	3.09193e-07	-1.25423e-07	-7.04533e-09	2.40207e-07	-2.11706e-07	2.24628e-07	-1.22938e-06	-6.64097e-07		-1.9	-2.44782e-07	1.15624e-07	3.85575e-08	-2.33377e-07		0.42543	-3.70495e-05
2.2	-8.69664e-06	-9.43852e-06	-1.05576e-05	-1.11677e-05	-1.20601e-05	-1.10241e-05	-8.85729e-06	-9.16052e-06	-5.52414e-06	-6.87196e-06	-2.49723e-06	-7.1671e-06	-2.96488e-06	-1.01423e-06	3.65968e-07	-9.80836e-07	-1.47104e-06	-1.06035e-06	-8.1391e-07	-9.57863e-07	2.34864e-07	6.36492e-08	3.50236e-07	-5.31277e-08	-2.07616e-07	-2.27183e-07	-1.18143e-06	-4.15459e-07		-1.8	-3.03201e-07	-1.07027e-09	3.49679e-08	-2.13565e-07		0.45045	-3.83239e-05
2.3	-5.93354e-06	-6.80891e-06	-8.47327e-06	-1.0391e-05	-1.05919e-05	-1.04562e-05	-1.12585e-05	-1.25546e-05	-8.83408e-06	-1.0813e-05	-7.69681e-06	-8.2011e-06	-5.97075e-06	-3.42999e-06	4.94074e-07	-1.27376e-07	-1.14121e-06	-5.42085e-07	-1.84874e-07	-4.3217e-07	1.90009e-07	1.08139e-07	2.68285e-07	1.44825e-07	3.15304e-07	3.86671e-07	-1.34471e-06	-1.37244e-07		-1.7	-6.05117e-07	-1.92263e-07	1.45662e-07	-2.18596e-07		0.47548	-3.94705e-05
2.4	1.16401e-06	-4.85289e-07	-1.84554e-06	-2.75552e-06	-4.14473e-06	-5.37343e-06	-6.58926e-06	-8.63882e-06	-6.55278e-06	-8.04293e-06	-7.80344e-06	-4.98501e-06	-5.44502e-06	-4.08518e-06	-1.14406e-06	-4.14269e-07	-1.43866e-06	-4.84043e-07	-4.49308e-07	-4.33587e-07	2.60171e-07	2.42411e-08	3.42043e-07	-1.54494e-07	-6.27894e-08	4.76267e-07	-1.16902e-06	-1.01654e-06		-1.6	-9.05082e-07	-3.80558e-07	2.54292e-07	-2.23182e-07		0.5	-4.04856e-05
2.5	1.09444e-05	1.01837e-05	8.77794e-06	6.41212e-06	4.62041e-06	4.03763e-06	1.79616e-06	1.32119e-07	-7.09699e-07	-1.05212e-06	-3.04502e-06	7.37556e-07	-2.69279e-06	-2.42353e-06	-2.76529e-06	-8.62525e-07	-1.74156e-06	-2.66961e-07	-2.19462e-07	-1.73539e-07	2.45493e-07	9.48011e-08	3.27338e-07	1.44852e-07	-3.87458e-08	-1.51594e-08	-9.73692e-07	-8.58174e-08		-1.5	-1.03087e-06	-3.10116e-07	1.7882e-07	-1.87961e-07		0.5005	-4.05053e-05
2.6	1.08199e-05	1.2554e-05	1.14311e-05	1.04977e-05	8.59938e-06	8.85368e-06	7.75197e-06	6.57584e-06	5.51894e-06	5.64306e-06	2.80117e-06	3.94018e-06	6.34571e-07	-2.94487e-07	-9.93278e-07	-1.27436e-06	-1.49953e-06	-6.0071e-07	-1.127e-07	-3.1465e-07	1.35318e-07	1.22102e-07	9.83518e-09	2.08598e-07	4.25424e-07	4.53215e-07	-1.08745e-06	1.08105e-07		-1.4	-1.15558e-06	-2.39334e-07	1.04761e-07	-1.51717e-07		0.52553	-4.14416e-05
2.7	-4.22526e-06	-1.49825e-06	1.12363e-06	1.48886e-06	2.58305e-06	3.77162e-06	5.17768e-06	4.81243e-06	4.90852e-06	5.74126e-06	4.96552e-06	2.26254e-06	1.55979e-06	1.14254e-06	1.82864e-07	-9.34853e-07	-1.45224e-06	-1.38586e-07	-1.82464e-07	-1.84509e-07	6.48035e-08	1.32956e-07	3.87558e-08	-1.66584e-07	-1.98956e-07	3.42621e-07	-4.27676e-07	-1.46087e-07		-1.3	-1.17068e-06	-1.33677e-07	1.75203e-07	-1.08038e-08		0.55055	-4.22909e-05
2.8	-1.49275e-05	-1.49892e-05	-1.36508e-05	-1.07074e-05	-8.59011e-06	-6.83316e-06	-3.21528e-06	-3.38232e-06	-1.389e-06	-8.47002e-07	2.38172e-06	-2.13893e-06	-3.17366e-07	-1.85773e-07	6.13119e-07	-5.75721e-07	-9.91881e-07	2.87497e-07	4.11981e-07	-1.01353e-07	7.72614e-08	3.22104e-07	-1.00885e-07	-6.11273e-08	-1.20404e-07	5.98361e-07	3.02509e-07	4.67109e-08		-1.2	-1.18134e-06	-3.10304e-08	2.45351e-07	1.28729e-07		0.57558	-4.3063e-05
2.9	-8.4013e-06	-1.15062e-05	-1.2684e-05	-1.24199e-05	-1.15976e-05	-1.19015e-05	-9.73053e-06	-9.83665e-06	-7.83474e-06	-8.1103e-06	-3.15806e-06	-5.61626e-06	-2.77348e-06	-1.86925e-06	2.40996e-07	-7.78242e-08	-1.01361e-06	-1.62456e-07	2.1521e-07	-1.75347e-07	3.73406e-08	1.68608e-07	1.56143e-07	-4.77167e-07	2.335e-07	2.83106e-07	-4.6193e-07	-7.50613e-08		-1.1	-6.63072e-07	-2.87632e-07	2.80572e-07	1.03571e-07		0.6	-4.37501e-05
3	6.9103e-06	4.13646e-06	4.53752e-09	-3.98651e-06	-5.77389e-06	-7.35537e-06	-8.90067e-06	-8.63774e-06	-8.913e-06	-9.064e-06	-7.01929e-06	-5.20948e-06	-3.80601e-06	-3.23568e-06	1.02385e-06	-4.06564e-07	-1.20632e-06	-2.25765e-07	4.30789e-07	2.13365e-07	-2.01657e-07	1.47571e-07	-1.27326e-08	1.05396e-07	4.37699e-07	-7.66754e-07	-2.18645e-07	5.3699e-07		-1	-1.47065e-07	-5.39672e-07	3.15688e-07	7.8588e-08		0.6006	-4.37662e-05
3.1	1.44925e-05	1.33459e-05	1.03898e-05	7.41054e-06	4.92321e-06	4.34258e-06	-3.81004e-07	-4.5509e-07	-3.46235e-06	-2.1385e-06	-4.40158e-06	-1.32122e-06	-2.40248e-06	-2.59493e-06	-2.6166e-07	-9.25628e-07	-1.12443e-06	-4.13019e-07	3.24619e-07	1.99335e-07	6.22977e-08	3.21317e-07	-4.28069e-08	1.22795e-07	5.74289e-07	-9.98435e-07	-2.40959e-07	-1.17305e-08		-0.9	4.41625e-08	-1.37126e-07	3.35814e-07	7.8588e-08		0.62563	-4.44079e-05
3.2	6.89702e-06	8.18132e-06	9.55444e-06	1.06147e-05	9.72067e-06	9.94788e-06	7.34998e-06	6.78262e-06	4.17791e-06	4.73258e-06	6.73301e-07	2.13682e-06	9.82411e-08	-1.15448e-06	-7.31338e-07	-9.57055e-07	-8.68252e-07	-7.89983e-07	1.762e-08	6.70152e-08	1.01835e-08	2.6295e-07	-1.59515e-07	3.47715e-07	8.67332e-07	-9.77495e-07	3.34289e-07	9.59009e-07		-0.8	2.3578e-07	2.66397e-07	3.68229e-07	7.85042e-08		0.65065	-4.49942e-05
3.3	-6.17361e-06	-5.64969e-06	-2.21116e-06	7.21283e-07	3.53244e-06	4.17957e-06	5.9138e-06	5.87184e-06	5.15441e-06	5.61067e-06	3.36148e-06	1.92072e-06	1.50256e-06	2.37425e-07	-1.18083e-06	-1.06805e-06	-7.41524e-07	-7.62629e-07	-8.15138e-08	1.2055e-08	2.16018e-07	3.36939e-07	-2.15055e-07	4.57084e-07	5.2259e-07	-1.89777e-08	-4.29592e-07	1.07098e-06		-0.7	4.97444e-07	8.45076e-07	2.60744e-06	6.33797e-08		0.67568	-4.55308e-05
3.4	-1.09644e-05	-1.23928e-05	-1.263e-05	-9.70589e-06	-6.27828e-06	-5.37852e-06	-1.45552e-06	-1.82249e-06	8.87451e-07	1.09633e-06	2.32195e-06	-4.90755e-07	6.87251e-07	8.10442e-08	-1.24313e-06	-6.97195e-07	-7.58734e-07	-6.19738e-07	-6.12177e-07	3.72976e-09	1.3566e-07	1.83263e-07	5.64148e-09	1.43852e-07	3.47221e-07	1.25196e-07	-7.11889e-07	9.51232e-07		-0.6	7.80533e-07	1.45749e-06	4.88047e-06	5.09308e-08		0.7	-4.60091e-05
3.5	-3.6177e-06	-4.68002e-06	-8.52972e-06	-9.02196e-06	-8.98461e-06	-8.98481e-06	-7.48443e-06	-7.69861e-06	-4.68535e-06	-4.91059e-06	-1.91192e-06	-2.4089e-06	-5.29174e-07	-5.68293e-07	-6.40264e-07	-7.1312e-07	-2.30275e-07	-5.24273e-07	-8.74303e-08	-1.02032e-07	-8.62895e-08	-2.21924e-08	2.37075e-08	4.86505e-07	4.70848e-07	5.60888e-07	-7.24903e-07	6.94483e-07		-0.5	6.1999e-06	1.01577e-05	1.52613e-05	6.7992e-07		0.7007	-4.60223e-05
3.6	4.51635e-06	2.85858e-06	1.31825e-06	-1.17617e-06	-4.10995e-06	-4.75664e-06	-6.76169e-06	-6.70523e-06	-5.65238e-06	-6.28406e-06	-4.63109e-06	-3.05054e-06	-1.9903e-06	-1.70293e-06	7.46308e-07	-9.18841e-07	-6.26972e-07	-8.02619e-07	2.26407e-08	-9.18029e-08	-7.78231e-08	1.49577e-08	-3.50631e-08	-1.37041e-07	1.47044e-07	1.33837e-07	1.01029e-07	4.366e-07		-0.4	1.16391e-05	1.88959e-05	2.5688e-05	1.31599e-06		0.72573	-4.6473e-05
3.7	6.93426e-06	6.97328e-06	6.62727e-06	5.29143e-06	2.65283e-06	2.25742e-06	-8.56671e-07	-9.43568e-07	-2.39828e-06	-2.93045e-06	-3.375e-06	-1.71517e-06	-1.551e-06	-1.23647e-06	6.69047e-07	-6.35789e-07	-6.13925e-07	-7.34957e-07	-2.50597e-07	4.82744e-08	-1.44082e-07	1.45453e-07	3.94355e-07	3.91708e-07	-9.02649e-08	3.70981e-07	3.23579e-07	2.19639e-07		-0.3	2.4224e-05	4.13081e-05	5.2619e-05	4.50121e-06		0.75075	-4.68868e-05
3.8	5.57998e-06	6.71512e-06	5.95147e-06	6.87793e-06	6.70541e-06	6.33389e-06	4.73381e-06	4.28184e-06	1.8022e-06	1.99191e-06	-3.17479e-07	1.27716e-07	-5.7167e-07	-8.0424e-07	5.72338e-07	-8.93391e-07	-8.1791e-07	-5.4772e-07	-1.37771e-07	1.22624e-07	-1.87274e-07	6.01481e-08	-3.11008e-08	2.26998e-07	-2.46162e-07	3.07542e-07	4.1421e-07	9.59625e-08		-0.2	3.68026e-05	6.37159e-05	7.9542e-05	7.68658e-06		0.77578	-4.72668e-05
3.9	-9.12192e-07	-5.57259e-07	-6.88752e-07	2.23654e-06	3.53335e-06	4.42615e-06	4.62459e-06	5.04564e-06	3.1362e-06	4.03498e-06	2.00114e-06	8.21166e-07	3.99324e-07	1.51765e-07	-2.60434e-07	-6.921e-07	-4.12891e-07	-4.09203e-07	-2.40527e-07	-5.83799e-08	-4.01993e-07	1.2025e-07	-7.5763e-09	2.94959e-07	-3.11255e-07	1.97211e-07	2.92328e-07	-2.83138e-08		-0.1	4.48285e-05	8.29177e-05	0.000100742	1.09775e-05		0.8	-4.76055e-05
4	-7.71474e-06	-7.3408e-06	-7.51909e-06	-6.18084e-06	-2.89647e-06	-1.19076e-06	6.22561e-07	1.19053e-06	1.13591e-06	2.18901e-06	2.62252e-06	7.04785e-07	1.00171e-07	5.87806e-07	-3.6555e-07	-7.80384e-07	-4.93275e-07	-3.17364e-07	6.04505e-08	1.01358e-08	-3.86114e-09	1.42247e-07	9.02204e-08	2.40675e-07	-1.1368e-08	6.85993e-07	-1.72987e-07	-1.53075e-07		0	5.28545e-05	0.00010212	0.000121941	1.42684e-05		0.8008	-4.76162e-05
4.1	-7.59462e-06	-9.0055e-06	-8.38554e-06	-7.76416e-06	-6.70921e-06	-5.53435e-06	-3.53792e-06	-3.27355e-06	-1.92281e-06	-2.15491e-06	5.32531e-07	-8.13076e-07	-4.39877e-07	6.3658e-07	-5.80002e-07	-6.32813e-07	-8.38275e-07	-3.00793e-07	-4.12931e-07	1.39328e-07	-2.7159e-07	6.95313e-08	2.5885e-07	1.1315e-07	2.64526e-08	7.1503e-07	1.65909e-07	-1.28519e-07		0.1	2.08474e-05	8.68439e-05	0.000118081	1.21024e-05		0.82583	-4.79375e-05
4.2	-1.01311e-06	-1.5977e-06	-2.51457e-06	-3.93711e-06	-5.57556e-06	-5.39223e-06	-4.35479e-06	-5.01494e-06	-3.2846e-06	-4.5992e-06	-1.9191e-06	-2.02964e-06	-8.84934e-07	7.80963e-07	-1.81958e-06	-3.7571e-07	-6.15522e-07	-4.77991e-07	-1.50454e-07	1.72578e-07	-3.02686e-07	1.84078e-07	2.00336e-07	1.74407e-07	3.19971e-07	3.79277e-07	1.34806e-07	-1.00016e-07		0.2	-2.37455e-05	3.40379e-05	8.47706e-05	4.682e-06		0.85085	-4.82332e-05
4.3	8.14581e-06	7.39812e-06	5.10484e-06	2.28652e-06	9.90427e-07	1.21663e-08	-2.00443e-06	-1.89088e-06	-2.81637e-06	-2.9295e-06	-2.41167e-06	-1.48053e-06	-1.11453e-06	-2.68741e-07	-1.82462e-06	-4.9599e-07	-5.26623e-07	-4.22776e-07	-7.58037e-08	1.28663e-07	-4.61887e-07	-2.65889e-08	-5.86711e-08	5.55637e-08	4.29582e-07	3.90613e-07	-7.49895e-07	-7.17689e-08		0.3	-3.99025e-05	-5.4679e-06	4.72676e-05	-2.89586e-06		0.87588	-4.85054e-05
4.4	9.25045e-06	1.02954e-05	7.71063e-06	7.1065e-06	6.2224e-06	4.68697e-06	2.52793e-06	2.98277e-06	-8.17337e-08	-2.39956e-07	-1.51537e-06	-1.28459e-07	-1.34092e-06	-2.95731e-07	-1.68635e-06	-7.94511e-07	-5.11895e-07	-2.27601e-07	2.97793e-08	5.47384e-08	-3.99511e-07	1.02625e-07	1.00018e-07	2.24382e-07	2.6151e-07	5.6665e-07	-1.13165e-06	-2.4509e-08		0.4	-3.63882e-05	-2.34391e-05	1.74009e-05	-1.04454e-05		0.9	-4.87475e-05
4.5	-7.27044e-07	1.25421e-06	2.83297e-06	4.38084e-06	4.47514e-06	5.15935e-06	4.63814e-06	4.6264e-06	2.37467e-06	2.4653e-06	6.30266e-07	8.07168e-07	-5.77994e-07	-1.33538e-07	-9.81424e-07	-2.86934e-07	-2.93154e-07	-5.05354e-07	-4.29747e-07	1.1678e-07	-7.0989e-07	2.53353e-08	-3.54843e-08	5.99456e-07	2.02684e-07	1.19473e-06	-7.73434e-07	3.3552e-08		0.5	-3.68789e-05	-2.34986e-05	3.47723e-06	-1.64837e-05		0.9009	-4.87561e-05
4.6	-1.03968e-05	-9.35358e-06	-5.71751e-06	-2.74754e-06	-5.71053e-07	9.56753e-07	2.695e-06	2.75005e-06	2.3788e-06	2.22034e-06	2.0662e-06	1.21487e-06	1.0805e-07	5.53695e-07	-5.44033e-07	-8.0127e-07	-1.84293e-07	-5.17406e-07	-5.87331e-07	-4.4252e-08	-7.57504e-07	-1.34184e-07	-2.96325e-07	3.86472e-07	3.04761e-07	2.83599e-07	-2.99058e-07	9.14776e-08		0.6	-3.92535e-05	-1.77904e-05	1.62137e-06	-2.20442e-05		0.92593	-4.89871e-05
4.7	-7.50235e-06	-7.97556e-06	-8.44908e-06	-7.74631e-06	-5.46271e-06	-3.69204e-06	-1.31151e-06	-7.57584e-07	5.09819e-07	-3.88543e-07	9.92558e-07	3.89174e-07	3.0758e-07	2.8724e-07	1.56797e-07	-4.97582e-07	-6.08573e-09	-1.82492e-07	-4.14746e-07	-1.22255e-08	-7.50186e-07	5.68908e-08	-1.50887e-07	6.03066e-07	1.41461e-07	3.46021e-07	4.34145e-07	1.88371e-07		0.7	-3.61002e-05	-1.23909e-05	5.58346e-06	-2.62957e-05		0.95095	-4.91999e-05
4.8	2.54806e-06	1.33439e-06	-2.46924e-06	-5.30829e-06	-4.57172e-06	-4.81059e-06	-4.05345e-06	-3.28219e-06	-2.04973e-06	-2.82519e-06	-6.77548e-07	-8.88404e-07	-6.36367e-08	-1.04351e-07	-3.31899e-07	-4.79162e-07	1.97665e-07	-1.51511e-07	2.49197e-07	5.99063e-08	-5.31474e-07	-5.37004e-08	-2.04701e-07	4.97624e-07	2.78941e-07	7.3736e-07	4.00939e-07	3.75908e-07		0.8	-3.65267e-05	-1.64747e-05	5.86055e-06	-2.94923e-05		0.97598	-4.9396e-05
4.9	8.20762e-06	7.8242e-06	6.21562e-06	1.73776e-06	4.84963e-07	-4.13333e-07	-2.21211e-06	-1.89156e-06	-2.22827e-06	-2.70278e-06	-1.46866e-06	-9.51616e-07	5.81672e-08	-6.93126e-09	3.29393e-07	-7.57733e-08	1.08055e-08	1.36619e-07	1.91739e-07	-3.72582e-08	-4.86312e-07	-3.08797e-07	-3.71807e-07	3.50421e-07	5.0171e-07	3.49916e-07	4.91382e-07	5.63375e-07		0.9	-5.15985e-05	-3.22136e-05	-1.6143e-06	-3.18695e-05		1	-4.95698e-05
5	6.3074e-06	7.46534e-06	7.9436e-06	6.50729e-06	5.04705e-06	3.70976e-06	1.3502e-06	1.28764e-06	-4.26322e-07	-8.88626e-08	-1.22617e-06	-3.34e-07	-8.74673e-08	-5.96612e-07	9.23956e-07	-1.98405e-07	-2.75772e-07	-1.01613e-07	2.82929e-07	-8.3682e-08	-7.05503e-07	1.12546e-07	-2.93693e-07	3.51011e-07	7.32245e-07	8.31857e-07	4.64697e-07	7.50783e-07		1	-6.99978e-05	-5.25732e-05	-1.21489e-05	-3.40782e-05		1.001	-4.95768e-05
5.1	-3.39277e-07	1.24912e-07	3.24547e-06	3.93423e-06	4.52749e-06	4.92349e-06	3.48552e-06	3.63585e-06	2.18568e-06	2.12833e-06	-4.39705e-08	5.21476e-07	-4.01267e-07	-7.84053e-07	1.16743e-06	-2.34664e-07	-3.71957e-07	-5.71795e-07	2.01524e-08	-8.30706e-08	-7.71354e-07	-2.23708e-07	-3.05729e-07	1.92416e-07	6.43905e-07	8.97532e-07	3.48429e-07	4.83501e-07		1.1	-6.32398e-05	-5.88877e-05	-1.98522e-05	-3.56198e-05		1.02603	-4.97434e-05
5.2	-6.75483e-06	-5.69102e-06	-3.19607e-06	-8.20512e-07	5.62292e-08	1.92275e-06	2.59772e-06	2.54199e-06	2.73256e-06	2.30739e-06	1.60889e-06	9.61219e-07	3.999e-08	-2.91e-07	7.30904e-08	-1.49867e-07	-1.7616e-07	-5.17821e-07	-1.83625e-07	5.68796e-08	-6.81678e-07	2.56563e-07	-3.07118e-07	1.50915e-07	3.44532e-07	1.10361e-06	3.7479e-07	1.99882e-07		1.2	-3.55167e-05	-4.65439e-05	-2.21558e-05	-3.68402e-05		1.05105	-4.9897e-05
5.3	-7.08156e-06	-6.50146e-06	-6.24072e-06	-4.07132e-06	-2.87208e-06	-2.18258e-06	-7.87764e-07	-3.23178e-07	1.01802e-06	3.56878e-07	1.40969e-06	9.38464e-07	5.31231e-07	3.82988e-07	2.354e-07	-3.08285e-07	-4.45892e-07	-3.46288e-07	8.90194e-08	-2.14789e-07	-6.08134e-07	1.93874e-07	-3.31961e-07	3.04679e-07	1.36302e-07	8.96216e-07	-5.12644e-08	-8.3767e-08		1.3	-2.59061e-05	-2.69959e-05	-2.05025e-05	-3.79576e-05		1.07608	-5.00387e-05
5.4	-1.80338e-06	-1.99695e-06	-3.18342e-06	-3.84594e-06	-4.1846e-06	-3.50605e-06	-3.36586e-06	-2.42178e-06	-1.85176e-06	-1.51099e-06	6.0489e-07	3.38921e-08	9.29675e-07	-7.58767e-07	3.37744e-07	-3.42613e-07	1.9836e-07	1.43577e-08	2.71393e-08	-6.84665e-08	-5.66714e-07	-1.31814e-07	-1.14976e-07	3.4623e-07	-4.33563e-07	6.25769e-07	4.41944e-07	-6.32608e-08		1.4	-4.45082e-05	-2.36779e-05	-1.96806e-05	-3.92753e-05		1.1	-5.01638e-05
5.5	4.3662e-06	4.47673e-06	1.30426e-06	1.19416e-06	-3.89204e-07	-1.61766e-06	-2.23608e-06	-2.02384e-06	-2.12654e-06	-2.00716e-06	-8.31671e-07	9.90716e-08	4.90404e-07	-5.92504e-07	8.41203e-07	1.84187e-07	2.02518e-07	5.95729e-08	2.70489e-07	-8.53016e-09	-4.07177e-07	-8.90145e-08	-1.3104e-07	2.91861e-07	5.1464e-07	1.14633e-06	3.71296e-07	1.3607e-07		1.5	-6.70256e-05	-3.8987e-05	-2.12893e-05	-3.98616e-05		1.1011	-5.01693e-05
5.6	5.79212e-06	6.48956e-06	4.98682e-06	5.94493e-06	3.76713e-06	2.13023e-06	5.9607e-07	3.38949e-07	-1.37141e-06	-1.20023e-06	-8.89535e-07	-1.83897e-07	3.90007e-07	-1.66675e-07	6.10118e-07	-2.49006e-07	-7.36509e-08	1.14009e-07	5.11532e-08	-1.20634e-07	-5.08328e-07	-1.20698e-07	8.4305e-08	1.5828e-07	4.85862e-07	1.51883e-06	4.95151e-07	3.35386e-07		1.6	-7.04555e-05	-5.51693e-05	-2.3445e-05	-4.03608e-05		1.12613	-5.02897e-05
5.7	7.79016e-07	2.02619e-06	3.62309e-06	4.74452e-06	4.10483e-06	3.88911e-06	2.7306e-06	2.39655e-06	1.2268e-06	6.5601e-07	5.36502e-07	2.37989e-07	-1.19643e-07	6.81607e-07	-4.39233e-07	-3.40545e-07	-5.90875e-07	2.06723e-07	3.49335e-07	1.28022e-07	-4.60711e-07	-9.32732e-09	-1.88386e-07	5.05733e-07	7.97781e-07	1.36805e-06	4.2799e-07	4.4323e-07		1.7	-5.26299e-05	-5.73773e-05	-2.47549e-05	-4.09834e-05		1.15115	-5.04008e-05
5.8	-5.77634e-06	-5.50795e-06	-1.22005e-06	5.52795e-07	1.53895e-06	1.9343e-06	2.48592e-06	2.79199e-06	1.68068e-06	2.02435e-06	1.23538e-06	9.36746e-07	2.08284e-07	2.32914e-07	2.08977e-07	-3.20766e-07	-4.39287e-09	1.89594e-07	-1.93402e-08	-1.67904e-08	-3.90058e-07	-8.98276e-08	-1.74928e-07	4.28742e-07	-2.87894e-07	1.11781e-06	-9.77389e-08	3.31547e-07		1.8	-3.80293e-05	-4.67887e-05	-2.54316e-05	-4.07907e-05		1.17618	-5.05031e-05
5.9	-7.91993e-06	-7.6838e-06	-5.2032e-06	-3.6804e-06	-1.64352e-06	-1.01579e-06	4.09259e-07	1.08097e-06	1.069e-06	1.09395e-06	1.3026e-06	6.85088e-07	7.02659e-07	4.15732e-07	-7.22241e-07	-1.74701e-07	2.60157e-07	1.72411e-07	-5.2102e-08	5.39433e-08	-6.13836e-07	1.16139e-07	-1.20158e-07	4.53382e-07	-3.01062e-07	1.00783e-06	1.25617e-07	2.19856e-07		1.9	-4.09853e-05	-3.50264e-05	-2.58671e-05	-4.13691e-05		1.2	-5.05931e-05
6	-1.82087e-06	-4.17121e-06	-3.81251e-06	-4.49565e-06	-2.89959e-06	-2.30085e-06	-1.44424e-06	-1.13797e-06	-1.26755e-08	-6.1232e-08	2.77784e-07	4.12015e-07	6.39897e-07	-4.37605e-08	-5.08859e-07	-9.71322e-08	3.97024e-07	-2.04308e-07	2.55725e-07	1.78395e-07	-7.13166e-07	2.61847e-07	-2.62571e-07	5.95117e-07	4.9101e-08	8.78764e-07	1.89877e-07	1.08159e-07		2	-5.22785e-05	-3.18824e-05	-2.70358e-05	-4.08315e-05		1.2012	-5.05975e-05
6.1	5.20781e-06	3.84078e-06	1.29612e-06	-1.04884e-07	-1.08916e-06	-1.41671e-06	-1.91382e-06	-1.9494e-06	-1.18091e-06	-9.26248e-07	-1.08672e-07	-7.15742e-08	7.05235e-07	1.04134e-06	-2.98901e-07	1.13593e-07	5.17587e-07	-1.74103e-07	-1.64424e-07	1.84873e-07	-6.69302e-07	-1.39081e-07	-2.2939e-07	1.27069e-08	5.268e-07	1.08366e-06	1.21319e-07	-1.50956e-08		2.1	-5.78177e-05	-3.84817e-05	-2.67334e-05	-4.03322e-05		1.22623	-5.06845e-05
6.2	6.92059e-06	6.21353e-06	6.08117e-06	4.2545e-06	2.53953e-06	1.35669e-06	-5.30294e-07	2.1398e-07	-8.26145e-07	-9.7742e-07	-7.07083e-07	2.39298e-07	5.62181e-07	1.13914e-06	-1.09631e-06	3.31956e-08	-1.13478e-08	-2.6316e-08	-1.49813e-07	1.89571e-07	-4.70446e-07	-1.03022e-07	-2.17121e-07	3.64275e-07	5.68353e-07	1.2099e-06	6.41389e-07	-1.38855e-07		2.2	-6.09473e-05	-4.62173e-05	-2.65949e-05	-4.09771e-05		1.25125	-5.07646e-05
6.3	1.73047e-06	7.49425e-07	4.48582e-06	5.15303e-06	3.65883e-06	3.53692e-06	1.92796e-06	1.66871e-06	2.84293e-07	-3.62511e-07	-2.70567e-07	1.84382e-07	5.44195e-07	6.68788e-08	2.00339e-07	1.1037e-07	-3.04979e-07	1.43531e-07	-2.35276e-07	2.03042e-07	-4.74905e-07	-1.24048e-07	-2.80776e-07	2.54171e-07	1.47681e-07	1.06138e-06	7.26881e-07	-2.62617e-07		2.3	-5.79279e-05	-4.97979e-05	-2.65831e-05	-4.05222e-05		1.27628	-5.08385e-05
6.4	-5.87939e-06	-5.34478e-06	-2.27364e-06	1.76882e-06	2.57419e-06	2.70437e-06	2.83197e-06	2.82495e-06	2.17728e-06	1.42116e-06	6.00387e-07	6.81962e-07	7.38208e-07	8.5654e-07	5.63386e-08	8.44425e-08	-5.94423e-08	2.49184e-07	-5.67181e-08	2.14458e-07	-5.60702e-07	-1.40042e-07	-1.70005e-07	3.28444e-07	2.36928e-07	1.27809e-06	1.05434e-06	-4.03959e-08		2.4	-4.94339e-05	-4.84989e-05	-2.70482e-05	-4.05633e-05		1.3	-5.09032e-05
6.5	-6.02562e-06	-6.3691e-06	-5.75609e-06	-1.56604e-06	6.46132e-08	4.28269e-07	1.66621e-06	1.77199e-06	2.24138e-06	1.57121e-06	1.26904e-06	6.43066e-07	4.53735e-07	1.77493e-06	8.09371e-07	3.60032e-07	-3.24954e-07	4.09011e-07	1.45714e-07	9.94052e-08	-5.57199e-07	-7.10138e-08	-3.42586e-08	1.71349e-07	-5.59623e-08	7.98196e-07	5.39231e-08	3.91352e-07		2.5	-3.93156e-05	-4.16293e-05	-2.75405e-05	-4.11621e-05		1.3013	-5.09066e-05
6.6	-1.68154e-06	-1.92556e-06	-3.08425e-06	-3.60173e-06	-2.13164e-06	-1.71544e-06	4.5976e-08	-1.60727e-07	7.24447e-07	9.20798e-07	1.53563e-06	7.2859e-07	3.16758e-07	1.28143e-06	6.87948e-07	7.47591e-07	8.66207e-08	4.72354e-07	1.13832e-07	2.44437e-07	-5.12509e-07	-2.81213e-07	-4.16317e-08	2.55599e-07	-5.65312e-09	7.00377e-07	5.9296e-07	8.23099e-07		2.6	-4.12373e-05	-3.62189e-05	-2.83395e-05	-4.07818e-05		1.32633	-5.09693e-05
6.7	3.6704e-06	2.68162e-06	9.82998e-07	-1.06071e-06	-1.05136e-06	-1.3019e-06	-1.20907e-06	-6.17797e-07	-1.1766e-07	-2.41255e-07	9.16233e-07	5.39504e-07	2.85265e-07	5.55678e-07	-2.60225e-07	2.2015e-07	1.41033e-07	3.54232e-07	1.7036e-07	-1.7828e-08	-3.17602e-07	-4.62475e-08	-5.20227e-08	-3.92031e-09	4.62257e-07	5.93629e-08	8.20644e-07	1.09444e-06		2.7	-5.5282e-05	-3.58688e-05	-2.82134e-05	-4.09645e-05		1.35135	-5.1027e-05
6.8	5.49941e-06	5.71596e-06	4.51327e-06	2.60254e-06	1.53534e-06	7.93939e-07	-8.22482e-07	-1.99971e-08	-6.60653e-07	-8.04884e-07	6.17298e-08	6.23952e-07	7.74207e-08	6.25e-07	-3.03265e-07	2.89239e-07	1.63549e-07	3.69628e-07	4.66642e-08	4.4549e-09	-2.32351e-07	-2.12225e-08	-2.32135e-07	1.21166e-07	1.40798e-07	4.48274e-07	7.20016e-07	9.67643e-07		2.8	-6.77047e-05	-4.15457e-05	-2.80302e-05	-4.07677e-05		1.37638	-5.10802e-05
6.9	1.63539e-06	2.18972e-06	4.491e-06	4.98174e-06	3.63427e-06	2.59183e-06	1.09439e-06	8.15626e-07	5.40614e-07	-1.90394e-08	1.2263e-07	3.371e-07	4.93436e-07	3.6858e-07	6.23941e-07	3.23813e-07	1.0676e-07	3.69194e-07	-3.82402e-08	2.2299e-08	-1.97765e-07	-2.1758e-09	-3.22236e-07	1.54722e-07	2.10839e-07	7.03418e-07	5.82002e-07	8.40843e-07		2.9	-6.04975e-05	-4.75353e-05	-2.75415e-05	-4.1131e-05		1.4	-5.11265e-05
7	-3.64369e-06	-2.35922e-06	6.20674e-07	2.03627e-06	2.60293e-06	2.65545e-06	2.42613e-06	2.24273e-06	1.37086e-06	6.92347e-07	5.45285e-07	5.75805e-07	2.59547e-07	1.01169e-06	-3.98338e-07	2.72135e-07	6.12227e-08	3.29213e-07	-2.61463e-08	2.92583e-08	-2.89261e-07	4.54288e-09	-1.84227e-07	-3.8977e-08	2.77719e-07	6.24293e-07	3.50565e-07	7.14042e-07		3	-4.489e-05	-4.88374e-05	-2.78841e-05	-4.222e-05		1.4014	-5.11292e-05
7.1	-4.83392e-06	-5.10109e-06	-3.94405e-06	-1.42793e-06	3.11642e-07	9.09634e-07	1.81869e-06	2.00817e-06	1.56776e-06	9.71483e-07	1.00271e-06	5.41612e-07	1.66649e-07	6.15705e-07	-8.03433e-07	2.37624e-07	4.43209e-08	3.07829e-07	6.17654e-08	8.47829e-08	-3.55252e-07	2.12699e-08	-6.94999e-08	-1.51907e-07	3.46008e-07	5.90966e-07	1.52024e-07	7.25139e-07		3.1	-3.82498e-05	-4.35707e-05	-2.7934e-05	-4.24833e-05		1.42643	-5.11742e-05
7.2	-1.9359e-06	-3.24122e-06	-3.42324e-06	-2.69847e-06	-1.63138e-06	-9.663e-07	3.70906e-07	1.36261e-06	8.25552e-07	5.32873e-07	1.19227e-06	3.2847e-07	4.74684e-07	9.12596e-07	-6.39318e-07	2.46304e-07	-5.10758e-08	3.33244e-07	3.4048e-07	2.62654e-07	-3.56648e-07	6.5467e-08	-1.05034e-08	-6.03451e-08	4.17848e-07	6.72873e-07	3.6255e-08	7.43257e-07		3.2	-4.50739e-05	-3.71393e-05	-2.76337e-05	-4.24879e-05		1.45145	-5.12157e-05
7.3	3.21057e-06	1.39022e-06	9.85215e-07	-2.20544e-08	-1.1505e-06	-7.7064e-07	-4.51543e-07	-3.27296e-09	3.55095e-08	-2.13405e-07	7.12167e-07	1.8089e-07	6.62008e-07	-1.37112e-07	-8.4716e-07	2.22231e-07	-3.45047e-07	4.01378e-07	5.03824e-07	4.20531e-07	-3.7106e-07	5.00008e-08	8.39208e-08	1.62927e-08	4.39596e-07	7.04929e-07	-1.29349e-07	7.61376e-07		3.3	-5.98828e-05	-3.5971e-05	-2.80909e-05	-4.15498e-05		1.47648	-5.12538e-05
7.4	5.86022e-06	5.86086e-06	5.70625e-06	2.0006e-06	5.21029e-07	9.20171e-07	-1.20647e-07	-1.10557e-07	1.32241e-07	-5.2017e-07	6.10338e-07	2.11695e-07	1.05011e-06	6.35418e-07	-1.51425e-06	1.15192e-07	-4.81851e-07	5.77732e-07	3.74941e-07	5.27876e-07	-4.18109e-07	-1.14592e-07	2.70648e-07	5.62244e-08	3.35332e-07	6.10705e-07	-4.21196e-07	9.30125e-07		3.4	-6.39899e-05	-3.94155e-05	-2.80086e-05	-4.14219e-05		1.5	-5.12868e-05
7.5	2.3345e-06	3.07701e-06	4.33546e-06	3.40938e-06	2.49201e-06	2.10452e-06	1.53561e-06	6.71111e-07	1.00157e-06	5.88378e-07	4.46005e-07	2.15029e-07	4.7186e-07	2.24463e-07	-9.38764e-07	1.38228e-08	-2.17561e-07	6.98823e-07	2.58796e-07	5.72804e-07	-4.4832e-07	-2.37757e-07	3.77995e-07	3.6047e-08	2.31058e-07	5.33493e-07	-5.74164e-07	1.19281e-06		3.5	-5.56952e-05	-4.46573e-05	-2.82344e-05	-4.0999e-05		1.5015	-5.12888e-05
7.6	-3.50923e-06	-1.78837e-06	1.39737e-06	2.19436e-06	2.75482e-06	2.16898e-06	2.12442e-06	1.83307e-06	1.18187e-06	6.63707e-07	6.21477e-07	-3.97144e-07	5.65663e-07	3.35781e-07	-3.30053e-08	-7.30816e-08	-5.63161e-08	6.7896e-07	1.75161e-07	4.58613e-07	-4.35314e-07	-2.53481e-07	2.85175e-07	-1.36498e-07	1.26776e-07	4.99674e-07	-3.72902e-07	1.4555e-06		3.6	-4.81224e-05	-4.6361e-05	-2.77329e-05	-4.1436e-05		1.52653	-5.1321e-05
7.7	-6.35647e-06	-4.88355e-06	-3.06527e-06	2.34272e-07	1.62138e-06	1.17246e-06	1.54581e-06	2.0934e-06	1.52434e-06	1.53945e-06	7.02814e-07	-3.49556e-07	6.41347e-07	3.96927e-07	6.10575e-07	-8.94653e-08	-1.59525e-07	5.92819e-07	1.02806e-07	3.62718e-07	-4.15377e-07	-2.20819e-07	2.05163e-07	-2.51721e-07	1.14605e-07	4.81371e-07	-1.7727e-07	1.5481e-06		3.7	-4.46831e-05	-4.34224e-05	-2.7686e-05	-4.12065e-05		1.55155	-5.13505e-05
7.8	-3.69155e-06	-2.58671e-06	-2.9395e-06	-1.91224e-06	-8.6461e-07	-6.92568e-07	5.56477e-07	8.66203e-07	1.33146e-06	1.74774e-06	6.03807e-07	1.85517e-07	6.88584e-07	1.33145e-06	1.95021e-06	7.5256e-08	-2.13705e-07	3.36468e-07	5.94315e-08	3.13868e-07	-3.77429e-07	-6.23258e-08	1.60118e-07	-2.18916e-07	3.37384e-07	5.02912e-07	3.90408e-09	1.20389e-06		3.8	-4.51823e-05	-3.95648e-05	-2.77453e-05	-4.12755e-05		1.57658	-5.13776e-05
7.9	1.97274e-06	1.92898e-06	-3.58669e-07	-8.38741e-07	-6.46393e-07	-5.88319e-07	-1.2142e-07	1.08938e-08	4.27436e-07	1.09614e-06	5.51133e-07	2.31992e-07	8.09878e-07	1.13319e-06	1.27399e-06	2.23118e-07	-1.40951e-07	1.4746e-07	4.83603e-09	2.67808e-07	-3.56427e-07	5.4637e-08	1.53237e-07	-2.11784e-07	5.19254e-07	4.75323e-07	2.2015e-07	8.59682e-07		3.9	-5.23108e-05	-3.77978e-05	-2.75428e-05	-4.13899e-05		1.6	-5.1401e-05
8	4.09612e-06	5.05542e-06	3.98677e-06	2.33907e-06	5.81966e-07	4.51304e-07	-2.4649e-07	-1.59091e-07	2.1029e-08	4.74495e-07	4.98088e-07	4.32415e-07	6.69606e-07	2.31457e-07	1.46009e-06	3.27381e-07	-3.47551e-08	1.32591e-07	-7.87679e-08	2.29006e-07	-3.79077e-07	6.55975e-08	2.46919e-07	-2.70334e-07	5.96074e-07	3.20685e-07	5.27089e-07	5.15471e-07		4	-6.09294e-05	-3.89016e-05	-2.76453e-05	-4.09038e-05		1.6016	-5.14025e-05
8.1	1.97792e-06	3.65944e-06	4.98487e-06	3.10274e-06	2.10071e-06	1.59904e-06	8.08782e-07	7.23532e-07	8.00217e-07	-8.84332e-08	7.86512e-07	3.34447e-07	3.62693e-07	6.45019e-07	2.41517e-06	3.77212e-07	1.58632e-07	1.41473e-07	-8.97774e-08	1.73424e-07	-3.69696e-07	9.53662e-08	2.87903e-07	-2.44076e-07	5.9291e-07	2.61008e-07	6.9022e-07	4.9928e-07		4.1	-6.01764e-05	-4.1747e-05	-2.76247e-05	-4.08763e-05		1.62663	-5.14253e-05
8.2	-3.2956e-06	-1.82812e-06	1.56472e-06	2.82565e-06	2.50059e-06	2.49356e-06	2.1667e-06	9.37915e-07	2.50936e-07	1.5998e-07	5.08517e-07	2.959e-07	4.17055e-07	9.79475e-07	1.18195e-06	2.85312e-07	3.26938e-07	2.12195e-07	8.8234e-08	7.41826e-08	-2.76777e-07	1.75341e-07	1.93372e-07	3.61291e-09	3.82922e-07	4.48583e-07	4.78917e-07	5.0232e-07		4.2	-5.23672e-05	-4.40304e-05	-2.72173e-05	-4.12127e-05		1.65165	-5.14462e-05
8.3	-5.39857e-06	-3.94754e-06	-2.15441e-06	6.18785e-07	1.4196e-06	1.24416e-06	1.84811e-06	1.29919e-06	7.75698e-07	9.25435e-07	6.40551e-07	7.41733e-08	7.43801e-07	5.69976e-07	-2.69512e-07	2.0173e-07	4.29581e-07	3.19034e-07	2.38461e-07	4.16172e-08	-2.3531e-07	2.08821e-07	1.35447e-07	1.92637e-07	2.49729e-07	5.77803e-07	3.41226e-07	5.0536e-07		4.3	-4.32305e-05	-4.37891e-05	-2.796e-05	-4.12013e-05		1.67668	-5.14654e-05
8.4	-2.38031e-06	-2.17029e-06	-3.37384e-06	-9.31237e-07	4.34978e-07	4.63612e-08	1.43514e-06	1.56541e-06	7.59662e-07	1.13973e-06	1.36762e-06	3.49556e-07	6.68749e-07	-5.06685e-07	-1.06526e-06	1.39959e-07	4.79661e-07	5.20567e-07	3.15842e-07	1.83888e-07	-3.28632e-07	1.21495e-07	1.75036e-07	2.28377e-07	3.16495e-07	5.54025e-07	3.96538e-07	3.999e-07		4.4	-4.28045e-05	-4.05705e-05	-2.77813e-05	-4.10246e-05		1.7	-5.14817e-05
8.5	1.24008e-06	1.11445e-06	-8.82507e-07	-4.77263e-07	-2.33378e-07	-1.00673e-06	4.82529e-07	9.0207e-07	4.75351e-07	6.96273e-07	1.54916e-06	6.44737e-07	6.26011e-07	-4.38262e-08	-7.17607e-07	7.82011e-08	3.91049e-07	6.14278e-07	3.78014e-07	2.57038e-07	-4.35841e-07	3.22068e-08	1.87531e-07	2.23757e-07	2.91561e-07	4.81875e-07	3.55092e-07	2.24774e-07		4.5	-5.28634e-05	-3.84602e-05	-2.76519e-05	-4.03953e-05		1.7017	-5.14828e-05
8.6	4.21324e-06	3.60669e-06	2.55966e-06	5.96331e-07	9.37699e-07	-6.42367e-07	-3.75992e-08	2.5445e-07	2.85459e-07	2.60681e-08	7.97226e-07	7.66014e-07	7.1793e-07	7.17103e-07	-1.06989e-07	1.64799e-08	3.62917e-07	4.23333e-07	4.00035e-07	1.4772e-07	-5.79624e-07	-6.12827e-08	1.29886e-07	1.13039e-07	2.62032e-08	2.82018e-07	5.81968e-08	4.96477e-08		4.6	-6.15732e-05	-3.79757e-05	-2.73659e-05	-4.13048e-05		1.72673	-5.14988e-05
8.7	3.15796e-06	3.81517e-06	3.12473e-06	2.59423e-06	2.16483e-06	1.24345e-06	3.92807e-07	3.84003e-07	6.06098e-07	2.72719e-07	2.44792e-07	7.73775e-07	7.69187e-07	1.69491e-07	2.24818e-07	-3.99553e-09	4.95632e-07	2.90159e-07	4.38568e-07	6.59027e-08	-6.61551e-07	-1.14021e-07	9.7644e-08	2.82364e-08	-1.42383e-07	2.04561e-07	-1.0114e-07	-2.80863e-08		4.7	-6.0514e-05	-4.00327e-05	-2.69295e-05	-4.12404e-05		1.75175	-5.15134e-05
8.8	-1.66088e-06	3.14936e-07	1.79799e-06	2.98396e-06	2.438e-06	1.99892e-06	1.11417e-06	9.82324e-07	6.58805e-07	7.84006e-07	3.58254e-07	1.14856e-06	8.03219e-07	2.7064e-07	1.29027e-07	8.51788e-08	5.54426e-07	3.10569e-07	5.20999e-07	5.72068e-08	-5.78966e-07	-5.75523e-08	1.34197e-07	1.27184e-08	-5.54859e-08	4.52495e-07	1.05217e-07	1.53091e-07		4.8	-4.92204e-05	-4.27935e-05	-2.69513e-05	-4.08467e-05		1.77678	-5.15267e-05
8.9	-3.31725e-06	-3.15606e-06	-9.6986e-07	3.52066e-07	1.29187e-06	1.93785e-06	1.86312e-06	2.00942e-06	1.06848e-06	8.65444e-07	6.04766e-07	7.57893e-07	8.92083e-07	1.10787e-06	9.01333e-08	1.53849e-07	4.15372e-07	3.50125e-07	5.80168e-07	7.04127e-08	-5.25153e-07	-1.60818e-10	1.5366e-07	5.21506e-09	-1.94908e-08	5.69059e-07	2.97864e-07	3.34269e-07		4.9	-4.2889e-05	-4.27774e-05	-2.70807e-05	-4.12317e-05		1.8	-5.1538e-05
9	-2.92034e-06	-3.54351e-06	-2.08281e-06	-1.20851e-06	-4.91121e-08	7.36148e-07	1.13307e-06	1.70222e-06	1.20629e-06	8.08109e-07	7.60522e-07	4.44963e-07	1.21517e-06	-2.59984e-07	-9.44694e-07	1.67626e-07	2.73578e-07	4.40937e-07	5.77062e-07	1.42258e-07	-5.48305e-07	6.04815e-08	1.28515e-07	1.95057e-08	-1.18816e-07	3.33927e-07	4.53806e-07	5.15447e-07		5	-4.6111e-05	-4.13011e-05	-2.75793e-05	-4.0747e-05		1.8018	-5.15388e-05
9.1	1.61207e-06	1.06068e-06	-8.51341e-07	-9.86663e-07	-8.58697e-07	-4.15774e-07	6.08763e-07	7.67558e-07	1.1157e-06	4.56005e-07	9.02896e-07	5.58259e-07	7.74591e-07	-2.85246e-07	-6.91233e-07	1.99086e-07	1.24437e-07	5.3175e-07	5.45364e-07	1.86861e-07	-5.17029e-07	1.52022e-07	6.87344e-08	4.31629e-08	-1.93492e-07	2.03651e-07	5.73003e-07	6.25813e-07		5.1	-5.23468e-05	-3.95189e-05	-2.7605e-05	-4.06785e-05		1.82683	-5.15498e-05
9.2	4.47779e-06	4.24247e-06	1.9949e-06	7.87436e-07	8.89081e-08	-3.04792e-07	3.6085e-08	6.39188e-07	6.3134e-07	1.49997e-07	8.78345e-07	1.03351e-06	5.06478e-07	1.21505e-06	-2.98e-07	2.78217e-07	1.04881e-08	6.22564e-07	4.36585e-07	1.58025e-07	-3.38969e-07	3.2756e-07	-8.33809e-08	9.23627e-08	-2.02181e-07	3.56052e-07	5.93139e-07	7.31474e-07		5.2	-5.85146e-05	-3.86352e-05	-2.82103e-05	-4.04694e-05		1.85185	-5.15598e-05
9.3	3.00764e-06	3.11103e-06	3.03184e-06	2.30672e-06	7.12981e-07	8.1434e-07	5.75001e-07	4.68048e-07	7.26977e-07	-2.0214e-07	8.35691e-07	9.55286e-07	7.53989e-07	1.11396e-06	7.13118e-07	3.43805e-07	-7.88042e-09	6.67339e-07	3.83329e-07	1.54919e-07	-2.21871e-07	4.54003e-07	-1.33087e-07	1.14335e-07	-1.2647e-07	4.70511e-07	6.76933e-07	8.37136e-07		5.3	-5.60882e-05	-3.97388e-05	-2.79353e-05	-4.06736e-05		1.87688	-5.15688e-05
9.4	-1.69769e-06	-6.68905e-07	1.33142e-06	2.74018e-06	1.92452e-06	1.56496e-06	1.34353e-06	5.08399e-07	9.63292e-07	4.27241e-07	4.68996e-07	4.72802e-07	5.14676e-07	3.64062e-07	8.25029e-07	3.72622e-07	-2.01864e-09	5.87122e-07	4.80811e-07	2.21669e-07	-2.70243e-07	4.47781e-07	9.61924e-08	6.26343e-08	1.76775e-07	4.81961e-07	9.33556e-07	7.77396e-07		5.4	-5.13434e-05	-4.11857e-05	-2.74159e-05	-4.09409e-05		1.9	-5.15764e-05
9.5	-4.56829e-06	-3.30926e-06	-9.29137e-07	7.22828e-07	1.68648e-06	1.43908e-06	1.34586e-06	7.55475e-07	8.81596e-07	9.47615e-07	1.48412e-07	4.81687e-07	3.60173e-07	1.16095e-06	7.55107e-07	4.18968e-07	7.01205e-08	5.40586e-07	5.17681e-07	2.93826e-07	-3.21335e-07	4.45286e-07	1.98329e-07	2.02477e-08	3.87916e-07	4.69151e-07	1.04869e-06	6.08328e-07		5.5	-4.61442e-05	-4.20053e-05	-2.72748e-05	-4.0417e-05		1.9019	-5.1577e-05
9.6	-2.18911e-06	-1.95211e-06	-2.98091e-06	-1.07828e-06	8.48404e-07	1.21082e-06	1.06927e-06	1.02064e-06	9.77728e-07	9.40924e-07	5.05074e-07	6.6663e-07	4.07535e-07	1.97349e-07	-4.37128e-07	5.13239e-07	1.18127e-07	5.86133e-07	3.88825e-07	3.80764e-07	-3.7983e-07	4.53544e-07	-4.63003e-08	3.54281e-09	3.48998e-07	3.90014e-07	7.7698e-07	4.39261e-07		5.6	-4.54471e-05	-4.17e-05	-2.71818e-05	-4.00412e-05		1.92693	-5.15843e-05
9.7	7.95229e-07	7.66262e-07	-1.49165e-06	-4.58352e-07	-6.23178e-07	2.13089e-07	1.10941e-06	5.63515e-07	1.00623e-06	6.50541e-07	6.69116e-07	8.75346e-07	5.85941e-07	4.0024e-07	1.6196e-08	5.53879e-07	9.97055e-08	6.19608e-07	3.24292e-07	4.38208e-07	-4.04821e-07	4.36046e-07	-2.13611e-07	1.89092e-08	3.32988e-07	3.87298e-07	6.66135e-07	3.43392e-07		5.7	-5.03509e-05	-4.03146e-05	-2.71625e-05	-4.01885e-05		1.95195	-5.15909e-05
9.8	2.72449e-06	3.90089e-06	1.67676e-06	2.21382e-07	-4.82706e-07	-3.02452e-07	7.456e-07	3.34033e-07	9.26931e-07	6.38791e-07	6.00186e-07	7.63896e-07	5.27726e-07	4.06153e-07	-1.08143e-06	4.4684e-07	1.45286e-07	6.19839e-07	4.36873e-07	4.14428e-07	-3.37528e-07	3.48129e-07	-1.67234e-07	1.22774e-07	3.79611e-07	5.95013e-07	9.98256e-07	4.49086e-07		5.8	-5.59616e-05	-3.93141e-05	-2.70606e-05	-4.04353e-05		1.97698	-5.15969e-05
9.9	1.97764e-06	3.04778e-06	3.52425e-06	2.03375e-06	9.66829e-07	6.4335e-07	2.9845e-07	1.78818e-07	5.36823e-07	9.06533e-07	7.05232e-07	8.6424e-07	5.87446e-07	5.31738e-07	5.05877e-07	3.59797e-07	3.68373e-07	6.21421e-07	5.18801e-07	3.83977e-07	-2.82244e-07	2.59979e-07	-6.52463e-08	1.81211e-07	3.6994e-07	7.46714e-07	1.19568e-06	5.5478e-07		5.9	-5.7732e-05	-3.94503e-05	-2.70291e-05	-4.05418e-05		2	-5.16018e-05
10	-1.87574e-06	-1.80474e-07	1.87873e-06	2.84277e-06	2.30541e-06	1.41936e-06	1.02847e-06	6.90207e-07	4.74581e-07	1.01191e-06	7.683e-07	9.42138e-07	1.0604e-06	1.02133e-06	-6.42302e-07	3.28207e-07	5.38388e-07	6.2675e-07	5.15718e-07	3.35021e-07	-2.6024e-07	1.71634e-07	1.91671e-07	1.13828e-07	2.05259e-07	7.43075e-07	1.01955e-06	6.60474e-07		6	-5.27076e-05	-4.05133e-05	-2.72194e-05	-4.06674e-05		2.002	-5.16022e-05
10.1	-3.52502e-06	-3.62183e-06	-1.792e-06	5.57515e-07	1.98916e-06	1.49878e-06	1.37985e-06	9.20102e-07	9.9551e-07	9.13902e-07	6.72623e-07	1.05149e-06	6.09656e-07	2.54701e-07	-1.4155e-06	2.95299e-07	5.60155e-07	6.09516e-07	5.53758e-07	2.96684e-07	-2.42235e-07	1.06934e-07	3.64682e-07	8.74779e-08	8.85688e-08	7.43415e-07	8.39448e-07	4.90752e-07		6.1	-4.52342e-05	-4.13562e-05	-2.71301e-05	-4.04589e-05		2.02703	-5.16069e-05
10.2	-2.40565e-06	-3.37048e-06	-2.2063e-06	-1.02135e-06	1.5081e-06	1.06947e-06	1.26656e-06	1.51449e-06	1.15593e-06	1.07293e-06	4.9846e-07	6.52694e-07	7.68999e-07	-2.23262e-08	-1.80272e-07	2.5871e-07	5.6345e-07	5.29252e-07	7.06679e-07	2.88005e-07	-2.35385e-07	1.08697e-07	3.0394e-07	1.75896e-07	1.04963e-07	7.54868e-07	6.48222e-07	3.00554e-07		6.2	-4.38346e-05	-4.15584e-05	-2.71921e-05	-4.03292e-05		2.05205	-5.16111e-05
10.3	-1.13209e-07	-2.50513e-08	-1.00809e-06	-1.47596e-06	4.65552e-07	8.07159e-07	4.10024e-07	9.50672e-07	1.18498e-06	1.18155e-06	3.63252e-07	9.6111e-07	5.19862e-07	2.53403e-07	-8.24019e-07	2.36643e-07	5.14803e-07	4.59554e-07	7.5664e-07	2.97809e-07	-2.20613e-07	9.70661e-08	2.30997e-07	2.66898e-07	1.29326e-07	8.41548e-07	5.05831e-07	1.10356e-07		6.3	-4.95582e-05	-4.04191e-05	-2.71844e-05	-4.04741e-05		2.07708	-5.16147e-05
10.4	3.40798e-06	2.91763e-06	1.12653e-06	1.0598e-06	6.2594e-07	4.61151e-07	8.14872e-07	4.30565e-07	7.23116e-07	1.24434e-06	5.20441e-07	2.67068e-07	6.87431e-07	4.08966e-07	-8.02381e-07	2.55417e-07	4.62214e-07	4.19567e-07	5.17033e-07	3.59588e-07	-1.83547e-07	4.81336e-08	1.24326e-07	3.65282e-07	1.75953e-07	1.1398e-06	5.00785e-07	3.87436e-08		6.4	-5.67725e-05	-3.93828e-05	-2.75029e-05	-4.02538e-05		2.1	-5.16177e-05
10.5	3.81289e-06	3.40413e-06	2.93126e-06	1.73738e-06	9.48366e-07	4.40495e-07	6.00504e-07	3.07809e-07	7.68046e-07	8.35837e-07	9.50734e-07	6.82287e-08	8.42185e-07	1.40222e-06	-9.44147e-08	2.76811e-07	3.98469e-07	4.16342e-07	3.11569e-07	3.83306e-07	-1.21549e-07	3.18383e-08	7.90841e-08	3.55976e-07	2.05423e-07	1.3186e-06	4.66864e-07	4.78153e-08		6.5	-5.71641e-05	-3.87831e-05	-2.71137e-05	-4.07301e-05		2.1021	-5.16179e-05
10.6	1.39096e-07	1.62321e-06	2.59515e-06	2.89912e-06	1.58093e-06	1.07662e-06	5.75382e-07	3.28269e-07	8.66514e-07	6.96549e-07	7.62006e-07	2.1487e-07	8.28073e-07	6.38e-07	5.65381e-07	3.05629e-07	3.39931e-07	5.17258e-07	2.02825e-07	2.99194e-07	1.10902e-08	1.08329e-07	2.08396e-07	4.16952e-08	1.86643e-07	1.15903e-06	3.51145e-07	5.68873e-08		6.6	-5.24922e-05	-3.98486e-05	-2.71649e-05	-4.08243e-05		2.12713	-5.16207e-05
10.7	-3.27257e-06	-2.12413e-06	7.70393e-07	1.17759e-06	1.35306e-06	1.01431e-06	6.92517e-07	1.08639e-06	8.35667e-07	5.75626e-07	6.00627e-07	1.14817e-07	8.98405e-07	3.94806e-07	1.95234e-06	3.30543e-07	2.96263e-07	5.92062e-07	1.43705e-07	2.63384e-07	6.93009e-08	1.67693e-07	3.03494e-07	-1.53825e-07	1.63927e-07	1.15351e-06	3.24217e-07	1.16098e-07		6.7	-4.71174e-05	-4.06143e-05	-2.69346e-05	-4.14617e-05		2.15215	-5.16231e-05
10.8	-3.04117e-06	-2.93611e-06	-1.18297e-06	5.11975e-07	8.07489e-07	8.22846e-07	8.71834e-07	1.32893e-06	7.6454e-07	2.99307e-07	4.99126e-07	8.26932e-07	1.2314e-06	9.17472e-07	1.42934e-06	3.44321e-07	2.8117e-07	5.9235e-07	2.26182e-07	3.65399e-07	-8.48668e-08	1.78478e-07	3.0145e-07	-1.03646e-08	1.30058e-07	1.58762e-06	5.50658e-07	3.18383e-07		6.8	-4.57188e-05	-4.06489e-05	-2.68944e-05	-4.10692e-05		2.17718	-5.16251e-05
10.9	-1.34699e-06	-2.06739e-07	-5.81568e-07	-2.27727e-07	4.50446e-07	4.47338e-07	7.78436e-07	7.79328e-07	6.29727e-07	4.16056e-07	6.92591e-07	8.84314e-07	7.40975e-07	1.51296e-07	9.1802e-07	3.73678e-07	3.48219e-07	5.7835e-07	2.70994e-07	4.58339e-07	-2.18262e-07	1.73547e-07	3.00478e-07	1.05794e-07	7.39921e-08	1.92173e-06	6.90078e-07	5.20668e-07		6.9	-4.82129e-05	-4.04647e-05	-2.69131e-05	-4.08104e-05		2.2	-5.16267e-05
11	1.14054e-06	2.88145e-06	6.82616e-07	-2.0609e-07	3.93769e-07	-3.00726e-07	4.00831e-07	3.50816e-07	4.6489e-07	3.44516e-07	6.20878e-07	9.02572e-07	5.2859e-07	3.19331e-07	6.32221e-08	4.47814e-07	4.16548e-07	5.23279e-07	2.07529e-07	5.25186e-07	-2.91942e-07	1.23705e-07	3.03033e-07	1.43552e-07	-4.54161e-08	1.96841e-06	5.79355e-07	7.22954e-07		7	-5.44144e-05	-3.96997e-05	-2.70791e-05	-4.08859e-05		2.2022	-5.16268e-05
11.1	1.75435e-06	2.38365e-06	2.04718e-06	8.42622e-07	8.53456e-07	1.56976e-07	4.15606e-07	5.03635e-07	4.82867e-07	7.1276e-07	5.60674e-07	6.38207e-07	5.97929e-07	-1.09761e-06	1.81403e-07	5.16768e-07	4.88588e-07	4.17827e-07	1.63447e-07	5.54572e-07	-3.52709e-07	6.46988e-08	2.60181e-07	1.41222e-07	-2.10282e-07	1.88205e-06	4.72519e-07	6.63055e-07		7.1	-5.63548e-05	-3.91164e-05	-2.71336e-05	-4.09156e-05		2.22723	-5.16282e-05
11.2	-1.33163e-08	1.43723e-06	2.87258e-06	2.12231e-06	1.56188e-06	7.1947e-07	2.81019e-07	5.56692e-07	9.2106e-07	9.78577e-07	6.84377e-07	9.6654e-07	4.42115e-07	-2.1076e-07	1.47787e-06	5.70718e-07	5.45231e-07	1.66495e-07	1.75485e-07	4.7548e-07	-3.76079e-07	-2.0607e-08	8.62557e-08	2.28746e-08	-5.05817e-07	1.41044e-06	3.76936e-07	5.8153e-07		7.2	-5.33151e-05	-3.92504e-05	-2.69071e-05	-4.08301e-05		2.25225	-5.16293e-05
11.3	-2.46401e-06	-1.04064e-06	6.32973e-07	1.28626e-06	1.88469e-06	1.22234e-06	9.28066e-07	8.92222e-07	8.41e-07	1.13595e-06	7.52788e-07	8.40444e-07	6.37369e-07	-4.96954e-08	1.78284e-08	6.34964e-07	5.5696e-07	-3.89895e-09	1.78532e-07	4.32363e-07	-4.54688e-07	-7.13254e-08	-4.41924e-08	-7.87913e-08	-6.61855e-07	9.95364e-07	2.99338e-07	5.00006e-07		7.3	-4.80745e-05	-3.99313e-05	-2.68089e-05	-4.07944e-05		2.27728	-5.16301e-05
11.4	-3.03402e-06	-1.89986e-06	-2.30075e-06	3.24416e-07	9.89385e-07	1.60019e-06	1.27893e-06	9.29871e-07	1.16708e-06	1.05238e-06	6.42911e-07	1.07876e-06	3.29998e-07	-5.01815e-07	3.92827e-08	7.29241e-07	5.38001e-07	6.18015e-08	1.55349e-07	4.94183e-07	-6.94421e-07	-2.09371e-08	-4.74513e-08	-1.31742e-07	-4.13969e-07	7.45191e-07	2.74205e-07	5.65902e-07		7.4	-4.55166e-05	-3.99644e-05	-2.70353e-05	-4.0885e-05		2.3	-5.16306e-05
11.5	-9.73824e-07	-4.1269e-07	-1.49064e-06	-5.45748e-07	-5.29303e-08	3.7824e-07	1.40213e-06	1.1005e-06	7.97484e-07	7.38688e-07	1.15911e-06	1.1955e-06	5.59294e-07	-2.63052e-07	1.65494e-07	7.73666e-07	4.28912e-07	9.81093e-08	1.25772e-07	5.27882e-07	-8.34465e-07	1.39965e-08	-2.40363e-08	-1.78319e-07	-2.38015e-07	4.95008e-07	2.0049e-07	7.35007e-07		7.5	-4.87047e-05	-4.00175e-05	-2.71824e-05	-4.09586e-05		2.3023	-5.16307e-05
11.6	2.01423e-06	1.93893e-06	1.54048e-07	4.23167e-07	1.7955e-07	-2.54858e-07	1.7962e-06	1.3342e-06	6.06931e-07	1.01805e-06	8.2466e-07	9.26302e-07	5.22611e-07	2.69716e-07	1.17434e-06	6.71675e-07	3.61762e-07	4.80888e-08	7.74131e-08	4.78984e-07	-6.81714e-07	3.73448e-09	7.80538e-08	-2.06132e-07	-2.71882e-07	2.44797e-07	-1.59086e-08	9.04113e-07		7.6	-5.53794e-05	-3.9397e-05	-2.7127e-05	-4.09887e-05		2.32733	-5.1631e-05
11.7	1.9258e-06	2.4669e-06	2.13364e-06	1.20234e-06	4.70165e-07	-9.27809e-08	9.89263e-07	1.06923e-06	5.486e-07	1.08466e-06	3.61447e-07	9.13781e-07	4.64039e-07	5.50634e-07	1.67286e-06	5.83656e-07	4.18704e-07	3.74598e-08	7.35462e-08	4.44073e-07	-5.37863e-07	3.27885e-08	1.30429e-07	-1.6152e-07	-2.86586e-07	1.12797e-07	-1.16634e-07	9.96182e-07		7.7	-5.83549e-05	-3.95188e-05	-2.70561e-05	-4.10034e-05		2.35235	-5.16312e-05
11.8	5.53867e-07	9.62311e-07	2.16524e-06	2.04576e-06	9.59453e-07	7.29233e-07	4.04291e-07	6.94258e-07	5.77156e-07	1.15376e-06	2.8018e-07	9.65091e-07	4.92442e-07	5.86183e-07	1.0586e-06	5.36978e-07	4.26357e-07	1.43382e-07	2.01319e-07	4.50544e-07	-4.20339e-07	1.78348e-07	3.6012e-08	9.74272e-08	-2.45004e-07	3.30559e-07	1.24897e-07	8.60309e-07		7.8	-5.51576e-05	-3.88647e-05	-2.69455e-05	-4.09782e-05		2.37738	-5.16311e-05
11.9	-3.1998e-06	-1.74341e-06	2.20884e-07	1.878e-06	1.72682e-06	9.78917e-07	5.89122e-07	8.70525e-07	9.75533e-07	7.90402e-07	4.95903e-07	1.51499e-06	6.00675e-07	-5.94191e-07	5.17608e-07	4.75137e-07	2.87086e-07	2.87234e-07	3.06352e-07	4.55751e-07	-3.33153e-07	2.7075e-07	-1.93692e-08	2.53963e-07	-1.56383e-07	5.00288e-07	3.01965e-07	7.24437e-07		7.9	-4.94025e-05	-3.91479e-05	-2.68586e-05	-4.10022e-05		2.4	-5.16309e-05
12	-2.19067e-06	-2.47636e-06	-4.96578e-07	1.14705e-07	1.61221e-06	9.70192e-07	4.58971e-07	6.17833e-07	6.94057e-07	6.51262e-07	9.85218e-07	1.33534e-06	5.10172e-07	9.44819e-08	1.33815e-06	3.681e-07	2.13178e-07	5.44152e-07	3.43593e-07	4.57183e-07	-3.36396e-07	2.04856e-07	4.18887e-08	1.05262e-07	7.1419e-08	5.26835e-07	2.86875e-07	5.88566e-07		8	-4.65199e-05	-3.96828e-05	-2.68335e-05	-4.11532e-05		2.4024	-5.16309e-05
12.1	-6.21557e-07	-1.37098e-06	-4.48583e-07	3.82634e-07	1.19321e-06	6.50671e-07	7.50539e-07	6.37291e-07	7.75593e-07	8.11016e-07	7.95093e-07	7.6697e-07	8.35333e-07	4.10449e-07	8.1844e-07	2.71123e-07	3.35572e-07	6.90461e-07	3.68257e-07	4.25956e-07	-3.5347e-07	1.36384e-07	1.00515e-07	2.56908e-08	1.76596e-07	5.53382e-07	2.91893e-07	5.13632e-07		8.1	-4.91899e-05	-3.97953e-05	-2.6825e-05	-4.12092e-05		2.42743	-5.16305e-05
12.2	2.1478e-06	1.98208e-06	-3.05929e-07	-5.53898e-08	9.33253e-07	4.86125e-07	5.88077e-07	9.87351e-07	8.49349e-07	6.54188e-07	5.1971e-07	9.00425e-07	7.59632e-07	6.25764e-07	-3.43135e-07	2.04359e-07	4.14215e-07	5.04591e-07	3.55139e-07	2.96637e-07	-4.12075e-07	6.0312e-08	1.51491e-07	1.53766e-07	-8.37597e-08	5.7993e-07	3.57297e-07	4.44222e-07		8.2	-5.2926e-05	-3.95211e-05	-2.68603e-05	-4.1018e-05		2.45245	-5.16299e-05
12.3	2.94118e-06	1.88874e-06	1.30108e-06	1.27436e-06	7.06026e-07	6.655e-07	2.12685e-07	8.98597e-07	9.06148e-07	6.23956e-07	6.52579e-07	8.95768e-07	4.84893e-07	5.345e-07	-2.69538e-07	1.51346e-07	3.60482e-07	3.46212e-07	3.37022e-07	2.22305e-07	-4.6568e-07	-4.57703e-09	1.72358e-07	2.71813e-07	-2.5234e-07	6.01488e-07	4.36453e-07	3.74812e-07		8.3	-5.55883e-05	-3.92457e-05	-2.68899e-05	-4.08851e-05		2.47748	-5.16292e-05
12.4	4.1976e-07	3.15563e-07	2.12562e-06	1.55728e-06	4.18411e-07	5.26601e-07	3.46355e-07	2.78081e-07	6.59189e-07	2.71868e-07	7.79682e-07	1.13173e-06	5.74378e-07	6.1619e-07	1.89084e-07	1.39943e-07	3.07982e-07	2.71015e-07	3.03774e-07	3.14339e-07	-5.0415e-07	-3.55008e-08	1.02352e-07	3.59542e-07	-1.45302e-07	6.07951e-07	5.57219e-07	3.65054e-07		8.4	-5.41796e-05	-3.98169e-05	-2.6905e-05	-4.09052e-05		2.5	-5.16285e-05
12.5	-1.72717e-06	-1.37562e-06	1.77226e-06	1.12624e-06	1.48094e-06	3.58046e-07	1.02005e-06	5.57233e-07	1.0024e-06	8.29264e-07	3.08353e-07	1.06657e-06	5.57687e-07	4.10147e-07	1.22984e-06	1.19827e-07	2.59244e-07	1.94572e-07	3.02863e-07	3.77795e-07	-5.41374e-07	-6.02721e-08	5.0895e-08	3.39137e-07	-8.45212e-08	6.15647e-07	5.42513e-07	3.98264e-07		8.5	-4.94024e-05	-3.941e-05	-2.68828e-05	-4.09738e-05		2.5025	-5.16284e-05
12.6	-2.76835e-06	-2.24493e-06	-3.80184e-07	6.67917e-07	1.74094e-06	4.12193e-07	4.76629e-07	8.27392e-07	4.14782e-07	5.80416e-07	5.41596e-07	1.18701e-06	6.10661e-07	8.79269e-07	-8.02254e-07	7.31481e-08	2.45126e-07	1.14331e-07	4.00528e-07	3.54118e-07	-5.74798e-07	-6.61708e-08	5.61925e-08	-1.08987e-08	-1.63702e-07	6.27107e-07	1.14812e-07	4.31474e-07		8.6	-4.74158e-05	-3.96179e-05	-2.6762e-05	-4.117e-05		2.52753	-5.16274e-05
12.7	-8.63068e-07	-1.10639e-06	-4.35357e-07	-2.29609e-07	1.29437e-06	1.01523e-07	7.47328e-07	9.27381e-07	3.51284e-07	8.07652e-07	8.00421e-07	1.16128e-06	2.63878e-07	4.92881e-07	-6.16026e-07	4.3785e-08	3.37344e-07	6.62294e-08	5.15477e-07	3.255e-07	-5.64976e-07	-4.4924e-08	6.14003e-08	-2.31171e-07	-2.62753e-07	6.11384e-07	-1.38631e-07	3.83868e-07		8.7	-4.82846e-05	-3.99269e-05	-2.66261e-05	-4.12438e-05		2.55255	-5.16264e-05
12.8	1.27266e-06	1.46247e-06	2.73014e-07	-4.02376e-07	4.51574e-07	3.62372e-07	6.70172e-07	4.48667e-07	-3.74174e-08	9.98571e-07	5.01554e-07	9.31331e-07	3.3103e-07	7.33366e-09	-1.43071e-06	6.76086e-08	4.59052e-07	1.1685e-07	6.83507e-07	2.81694e-07	-4.22316e-07	5.98094e-08	6.6523e-08	-5.28356e-08	-4.22377e-07	5.12167e-07	1.43186e-07	8.80232e-08		8.8	-5.22772e-05	-3.98636e-05	-2.645e-05	-4.09922e-05		2.57758	-5.16252e-05
12.9	1.75022e-06	1.87754e-06	1.74112e-06	-5.84106e-08	4.16814e-07	3.82263e-07	6.90067e-07	8.86892e-07	4.89337e-07	5.32697e-07	2.63898e-07	9.05085e-07	2.55028e-07	6.98268e-07	-1.41832e-07	1.1355e-07	6.71981e-07	2.01882e-07	7.7902e-07	2.84594e-07	-3.2022e-07	1.01793e-07	9.12171e-08	6.89375e-08	-4.79433e-07	3.56398e-07	4.01636e-07	-2.07821e-07		8.9	-5.41866e-05	-3.92831e-05	-2.633e-05	-4.0872e-05		2.6	-5.16241e-05
13	1.74174e-06	5.02233e-07	1.8375e-06	6.95293e-07	1.31558e-06	1.26464e-06	5.37341e-07	9.65661e-07	7.27253e-07	7.89639e-07	2.78076e-07	1.15303e-06	2.53418e-07	6.42369e-07	-3.89978e-07	2.27909e-07	8.89813e-07	3.93353e-07	6.50205e-07	4.31963e-07	-3.43601e-07	-5.02346e-08	1.76626e-07	1.57611e-08	-2.21436e-07	2.56987e-08	5.87806e-07	-5.03665e-07		9	-5.44444e-05	-3.89605e-05	-2.63601e-05	-4.11035e-05		2.6026	-5.16239e-05
13.1	-1.29376e-06	-7.27596e-07	1.62776e-06	5.55978e-07	1.47346e-06	1.5379e-06	1.15902e-06	1.24462e-06	6.75035e-07	7.89844e-07	7.20635e-07	1.10651e-06	1.12068e-07	8.47979e-07	-1.72321e-07	2.92157e-07	1.12293e-06	5.16387e-07	5.18953e-07	5.24359e-07	-3.75526e-07	-1.37505e-07	2.35091e-07	-1.29791e-08	-3.59721e-08	-2.37777e-07	7.42202e-07	-5.00068e-07		9.1	-5.09865e-05	-3.90596e-05	-2.63726e-05	-4.12301e-05		2.62763	-5.16226e-05
13.2	-3.18473e-06	-1.14301e-06	4.36903e-07	3.21295e-07	1.26042e-06	1.79842e-06	1.42658e-06	6.90507e-07	6.72343e-07	8.30153e-07	7.60144e-07	1.25661e-06	4.63615e-07	7.88544e-08	1.31586e-06	2.0021e-07	1.22965e-06	4.26107e-07	3.801e-07	4.45395e-07	-4.34082e-07	-2.28451e-08	2.09735e-07	3.44611e-08	-7.48794e-08	-2.9172e-07	7.97564e-07	-4.66856e-07		9.2	-4.69143e-05	-3.97668e-05	-2.63375e-05	-4.10741e-05		2.65265	-5.16212e-05
13.3	-1.02924e-06	-7.99088e-07	-9.37753e-07	2.30831e-07	1.13839e-06	1.2694e-06	9.02907e-07	1.1854e-06	4.64808e-07	5.63286e-07	7.60646e-07	1.06982e-06	5.92257e-07	-3.92767e-07	5.70174e-07	1.35004e-07	9.39378e-07	3.55279e-07	2.50963e-07	3.90725e-07	-4.42827e-07	7.59723e-08	1.56354e-07	6.24565e-08	-1.00351e-07	-2.81263e-07	8.65064e-07	-4.33643e-07		9.3	-4.87816e-05	-3.93018e-05	-2.63361e-05	-4.0956e-05		2.67768	-5.16196e-05
13.4	3.69182e-07	1.25662e-06	-3.91653e-08	1.49939e-07	2.67052e-07	6.97678e-07	6.4621e-07	1.14349e-06	8.68953e-08	8.58129e-07	6.36498e-07	1.17348e-06	5.80195e-07	2.57284e-07	-3.62474e-07	1.5378e-07	7.07113e-07	3.45544e-07	1.52338e-07	4.12348e-07	-2.95126e-07	1.2511e-07	1.51011e-08	2.93922e-08	-8.39465e-08	-6.8542e-08	9.7069e-07	-3.95213e-07		9.4	-5.17005e-05	-3.9128e-05	-2.64267e-05	-4.09409e-05		2.7	-5.16182e-05
13.5	1.62226e-06	2.1965e-06	1.66825e-06	5.69719e-07	5.42434e-07	7.6826e-07	7.61359e-07	6.07731e-07	8.791e-07	4.9147e-07	8.42124e-07	8.98688e-07	3.89295e-07	7.94694e-07	-9.40829e-07	1.70133e-07	6.58426e-07	3.17683e-07	1.32245e-07	4.15849e-07	-2.12664e-07	1.65758e-07	-6.82198e-08	-9.7232e-09	-7.23923e-08	9.948e-08	1.02559e-06	-3.52917e-07		9.5	-5.40003e-05	-3.89867e-05	-2.64904e-05	-4.09501e-05		2.7027	-5.16181e-05
13.6	1.83404e-06	8.53212e-07	2.4018e-06	1.4644e-06	1.01106e-06	7.75531e-07	4.09078e-07	4.58218e-07	1.34943e-06	5.19613e-07	5.96186e-07	1.04377e-06	3.37945e-07	6.06944e-07	-1.22808e-06	1.78816e-07	5.9532e-07	2.32453e-07	3.60696e-07	3.61984e-07	-3.36673e-07	1.7961e-07	3.19425e-08	-6.79791e-08	-7.60728e-08	1.26032e-07	9.19968e-07	-3.10621e-07		9.6	-5.33642e-05	-3.89567e-05	-2.64803e-05	-4.10256e-05		2.72773	-5.16164e-05
13.7	2.041e-07	-1.04356e-06	7.93817e-07	2.16921e-06	1.06595e-06	1.12794e-06	8.04832e-07	2.53528e-07	1.25673e-06	6.73607e-07	4.69429e-07	8.98104e-07	6.93041e-07	3.24357e-07	-4.11675e-08	1.4788e-07	4.86226e-07	1.76038e-07	5.327e-07	3.14145e-07	-4.37866e-07	1.81423e-07	8.0409e-08	-9.74123e-08	-8.94104e-08	1.9583e-07	8.28738e-07	-3.25981e-07		9.7	-4.97811e-05	-3.87975e-05	-2.6493e-05	-4.10246e-05		2.75275	-5.16147e-05
13.8	-4.71191e-07	-2.10769e-06	-6.14182e-07	1.57941e-06	1.16171e-06	8.23428e-07	9.04293e-07	8.49659e-07	1.08033e-06	8.24712e-07	1.18059e-06	7.54117e-07	5.02069e-07	3.95585e-07	2.04114e-07	-9.42055e-09	3.98627e-07	2.11524e-07	5.24672e-07	2.8552e-07	-4.66291e-07	1.44906e-07	-3.58812e-08	-3.49105e-08	-1.33312e-07	4.03556e-07	7.83419e-07	-5.25229e-07		9.8	-4.75934e-05	-3.90721e-05	-2.65685e-05	-4.08133e-05		2.77778	-5.1613e-05
13.9	2.08843e-07	-1.06771e-06	-1.04798e-06	7.35721e-07	4.84289e-07	7.05627e-07	8.26634e-07	1.46782e-06	7.97821e-07	3.99197e-07	6.46414e-07	8.92919e-07	2.14709e-07	-1.59341e-07	2.42963e-07	-1.20171e-07	3.80119e-07	2.45826e-07	4.95161e-07	2.60467e-07	-4.91123e-07	1.0598e-07	-9.84837e-08	-4.65134e-09	-1.00346e-07	4.51271e-07	7.66771e-07	-7.24476e-07		9.9	-4.70781e-05	-3.96298e-05	-2.66186e-05	-4.0658e-05		2.8	-5.16114e-05
14	1.14509e-06	8.21934e-07	-7.39484e-07	1.02643e-06	4.95664e-07	1.0864e-06	7.97214e-07	1.30942e-06	4.35227e-07	5.27613e-07	5.39057e-07	7.51145e-07	2.90576e-07	1.25059e-06	8.21337e-07	-8.13061e-08	4.06739e-07	2.7632e-07	3.96597e-07	2.46889e-07	-5.04409e-07	5.93685e-08	1.15794e-08	-7.80145e-08	1.77777e-07	-1.5304e-08	8.42272e-07	-9.23724e-07		10	-5.09166e-05	-3.9639e-05	-2.65985e-05	-4.0658e-05		2.8028	-5.16112e-05
14.1	2.27992e-06	2.46369e-06	5.04447e-08	1.0521e-06	2.9938e-07	8.33992e-07	6.9439e-07	1.09381e-06	4.95704e-07	5.95667e-07	1.62164e-07	3.15358e-07	1.99014e-07	1.10323e-06	1.17306e-06	-2.69947e-08	5.79448e-07	2.61686e-07	3.00395e-07	2.10757e-07	-5.17694e-07	1.98582e-08	8.3593e-08	-1.69185e-07	3.73496e-07	-3.77374e-07	8.83329e-07	-8.44863e-07		10.1	-5.40693e-05	-3.92469e-05	-2.65956e-05	-4.0654e-05		2.82783	-5.16093e-05
14.2	1.52356e-06	2.60847e-06	9.59458e-07	1.68075e-06	7.42021e-07	9.27623e-07	1.22722e-06	7.05866e-07	9.45378e-07	1.15049e-06	1.44327e-07	2.6637e-07	-1.75318e-07	3.52345e-07	8.5188e-07	7.73223e-08	6.99035e-07	1.00963e-07	2.11834e-07	1.01604e-07	-5.30978e-07	3.38534e-09	3.25289e-08	-3.17998e-07	3.0436e-07	-4.01135e-07	8.12878e-07	-7.36163e-07		10.2	-5.51164e-05	-3.89817e-05	-2.66409e-05	-4.06389e-05		2.85285	-5.16074e-05
14.3	-9.60209e-07	-3.40165e-08	9.77271e-07	2.11567e-06	1.10467e-06	8.41978e-07	8.87294e-07	4.64845e-07	6.19458e-07	9.81853e-07	5.73496e-07	6.37868e-07	4.92391e-08	6.4613e-07	2.09341e-09	1.58032e-07	6.45303e-07	9.89188e-09	1.44527e-07	3.14067e-08	-5.3955e-07	1.04887e-08	-2.68499e-08	-3.8183e-07	1.94862e-07	-4.18988e-07	7.50691e-07	-6.27462e-07		10.3	-5.14042e-05	-3.86139e-05	-2.66571e-05	-4.05486e-05		2.87788	-5.16055e-05
14.4	-9.41583e-07	-8.17121e-07	1.82418e-06	1.83921e-06	1.20897e-06	5.79993e-07	1.11248e-06	8.1424e-07	3.81752e-07	7.1018e-07	4.10512e-07	9.17587e-07	3.57259e-07	1.26217e-06	2.12208e-07	1.61719e-07	6.27937e-07	1.46063e-07	1.46558e-07	8.82953e-08	-5.32747e-07	9.4557e-08	-1.13265e-07	-1.684e-07	-4.53001e-08	-4.17566e-07	7.15466e-07	-6.55795e-07		10.4	-4.78272e-05	-3.90368e-05	-2.65917e-05	-4.02467e-05		2.9	-5.16038e-05
14.5	-6.68414e-07	-1.319e-06	-5.91494e-08	1.2006e-06	1.07791e-06	7.53202e-07	8.74017e-07	6.50711e-07	4.21781e-07	8.0891e-07	3.58061e-07	1.12165e-06	4.83958e-07	8.41557e-07	3.85321e-07	1.45459e-07	7.30147e-07	2.54071e-07	1.4978e-07	1.62794e-07	-5.11857e-07	1.35205e-07	-1.45721e-07	-6.40923e-08	-2.64222e-07	-3.98549e-07	7.04884e-07	-7.88606e-07		10.5	-4.80813e-05	-3.93629e-05	-2.65315e-05	-4.00642e-05		2.9029	-5.16035e-05
14.6	1.27395e-06	-3.76781e-07	-2.64302e-07	1.08982e-06	8.14944e-07	9.83831e-07	6.9421e-07	1.1303e-06	2.83366e-07	5.06485e-07	4.66405e-07	1.00379e-06	1.07895e-07	-4.26707e-07	-4.38504e-07	6.36063e-08	7.92713e-07	2.69478e-07	1.56913e-07	2.95188e-07	-4.44646e-07	3.3119e-08	-6.67584e-10	-3.18589e-07	-4.13847e-07	-3.21679e-07	7.75335e-07	-9.21417e-07		10.6	-5.11735e-05	-3.93789e-05	-2.64862e-05	-4.02202e-05		2.92793	-5.16015e-05
14.7	2.93009e-06	7.36806e-07	6.56482e-07	9.20873e-07	2.50002e-07	9.69515e-07	6.82069e-07	7.10037e-07	9.45978e-07	6.0473e-07	7.40684e-07	4.58512e-07	-1.32085e-07	-8.19893e-07	6.66138e-07	-7.57371e-10	7.23893e-07	2.82546e-07	1.55871e-07	3.94924e-07	-3.65771e-07	-4.2147e-08	1.09354e-07	-5.0428e-07	-5.55246e-07	-2.66965e-07	7.88629e-07	-1.02833e-06		10.7	-5.33895e-05	-3.87389e-05	-2.64566e-05	-4.02221e-05		2.95295	-5.15995e-05
14.8	2.08421e-06	1.06247e-06	1.52101e-06	1.4984e-06	2.65934e-07	7.76499e-07	7.40887e-07	8.70561e-07	1.15015e-06	3.74273e-07	7.88035e-07	4.88766e-07	2.55549e-07	-2.75439e-07	1.65169e-06	-7.16249e-09	6.14494e-07	2.87861e-07	1.27734e-07	3.86425e-07	-2.48244e-07	-2.84942e-08	1.03352e-07	-4.61938e-07	-6.69595e-07	-2.85678e-07	6.12502e-07	-1.04944e-06		10.8	-5.33973e-05	-3.8542e-05	-2.64717e-05	-3.97843e-05		2.97798	-5.15974e-05
14.9	1.00855e-06	2.80042e-07	1.17131e-06	1.06462e-06	7.44613e-07	8.01903e-07	5.89756e-07	1.19242e-06	5.46697e-07	5.80935e-07	4.12563e-07	1.22952e-06	3.42399e-07	2.6553e-07	1.77825e-06	3.62907e-08	3.69549e-07	3.12897e-07	1.3554e-07	3.86045e-07	-2.00284e-07	-7.91375e-09	8.11009e-08	-4.4162e-07	-7.15135e-07	-3.18308e-07	4.27097e-07	-1.07055e-06		10.9	-5.02378e-05	-3.86455e-05	-2.64791e-05	-3.94466e-05		3	-5.15956e-05
15	-1.4416e-07	-5.66774e-07	9.74162e-08	1.05201e-06	7.71136e-07	8.62189e-07	5.16019e-07	5.72432e-07	7.68045e-07	4.316e-07	7.12586e-07	1.37704e-06	2.75637e-07	4.4584e-07	1.10822e-07	2.46284e-07	1.74159e-07	4.03804e-07	2.63398e-07	4.12778e-07	-3.84694e-07	3.58407e-08	4.64231e-09	-4.94863e-07	-5.32642e-07	-3.97427e-07	2.10698e-07	-1.09165e-06		11	-4.85885e-05	-3.89461e-05	-2.64639e-05	-3.93963e-05		3.003	-5.15953e-05
15.1	-2.55487e-07	-7.00791e-07	5.41549e-07	5.05149e-07	1.77445e-07	9.90532e-07	2.10269e-07	3.43276e-07	1.08391e-06	1.61806e-07	2.30367e-07	9.23421e-07	-3.54558e-08	5.55788e-07	4.89892e-07	3.88278e-07	1.45612e-07	4.57823e-07	3.55538e-07	3.98027e-07	-5.5066e-07	8.07384e-08	-6.14755e-08	-5.40042e-07	-4.03482e-07	-4.86913e-07	5.4233e-08	-1.06947e-06		11.1	-4.74815e-05	-3.89805e-05	-2.63907e-05	-3.9479e-05		3.02803	-5.15932e-05
15.2	1.1881e-06	6.2055e-07	4.55593e-07	4.3366e-07	2.76989e-08	9.77439e-07	5.46162e-07	3.16881e-07	8.54547e-07	3.09013e-07	4.45066e-07	7.45494e-07	6.11683e-07	1.18402e-06	-3.18477e-08	3.0133e-07	1.21638e-07	3.87644e-07	3.27411e-07	2.43596e-07	-6.54526e-07	1.29515e-07	-9.27159e-08	-5.58062e-07	-4.52476e-07	-6.113e-07	9.95513e-08	-1.04228e-06		11.2	-5.06541e-05	-3.88505e-05	-2.61492e-05	-3.9947e-05		3.05305	-5.15911e-05
15.3	2.2492e-06	7.55889e-07	5.29334e-07	7.73083e-07	2.68068e-07	4.73676e-07	7.92088e-07	4.37162e-07	2.98879e-07	7.55687e-07	4.42631e-07	2.40169e-07	6.40287e-07	7.58587e-07	-1.69575e-06	2.44176e-07	1.13178e-07	3.31226e-07	3.32507e-07	1.29255e-07	-7.28608e-07	1.38193e-07	-1.28574e-07	-5.01639e-07	-4.69191e-07	-7.00183e-07	1.56322e-07	-1.01509e-06		11.3	-5.28825e-05	-3.92421e-05	-2.60066e-05	-4.03584e-05		3.07808	-5.15889e-05
15.4	3.31017e-06	4.74024e-07	1.78784e-06	8.92112e-07	5.28509e-07	2.25127e-07	4.74539e-07	5.62841e-07	7.40952e-07	4.5773e-07	3.8997e-07	1.69887e-07	4.65661e-07	-1.35013e-08	-1.65328e-06	2.88139e-07	5.9173e-08	3.21506e-07	4.50339e-07	1.50959e-07	-7.01614e-07	1.08147e-08	-1.80048e-07	-1.92575e-07	-3.77232e-07	-6.68577e-07	2.5196e-07	-1.00314e-06		11.4	-5.40832e-05	-3.91844e-05	-2.61525e-05	-4.06049e-05		3.1	-5.1587e-05
15.5	1.18395e-06	-3.89873e-08	1.03529e-06	1.32414e-06	2.51149e-07	3.5514e-07	1.17384e-07	1.62608e-07	4.38735e-07	5.35824e-07	1.1677e-07	4.62637e-07	4.55788e-07	4.74598e-07	-1.04399e-06	2.87686e-07	-1.50545e-07	3.35691e-07	5.14657e-07	1.69264e-07	-6.83744e-07	-9.493e-08	-2.20145e-07	1.05832e-08	-3.31093e-07	-6.98459e-07	3.7833e-07	-1.00314e-06		11.5	-5.1105e-05	-3.84799e-05	-2.6269e-05	-4.08515e-05		3.1031	-5.15867e-05
15.6	2.88392e-07	-5.39911e-07	2.8452e-07	1.09701e-06	7.78508e-08	2.77212e-07	3.21668e-07	5.44327e-07	4.45831e-07	4.26937e-07	-1.00533e-08	3.81539e-07	5.69229e-07	1.09222e-06	-5.24565e-07	1.35384e-07	-2.83311e-07	4.31599e-07	3.96005e-07	1.75935e-07	-6.97071e-07	-1.26688e-07	-2.21292e-07	-1.48342e-07	-4.40448e-07	-9.38564e-07	6.09768e-07	-1.00314e-06		11.6	-4.81442e-05	-3.82255e-05	-2.62992e-05	-4.10981e-05		3.12813	-5.15845e-05
15.7	-6.69279e-07	-1.32791e-06	-9.97307e-07	3.79634e-07	3.26715e-07	8.28336e-07	5.1126e-07	6.41401e-07	9.14924e-07	7.19091e-07	-6.27273e-09	4.36915e-07	4.59385e-07	3.3525e-07	-3.56041e-07	3.3997e-08	-1.50868e-07	4.79974e-07	2.77343e-07	1.90521e-07	-6.82103e-07	-1.50544e-07	-2.23593e-07	-2.92559e-07	-5.38415e-07	-1.12435e-06	7.81233e-07	-9.78007e-07		11.7	-4.80746e-05	-3.87207e-05	-2.6276e-05	-4.12264e-05		3.15315	-5.15823e-05
15.8	6.88133e-07	4.84275e-08	-1.61576e-07	1.12874e-06	2.92897e-07	2.79272e-07	6.42546e-07	9.0506e-07	3.42107e-07	4.89891e-07	-4.74772e-08	5.45008e-07	3.54117e-07	4.09525e-07	-1.16024e-06	1.08086e-07	-3.30424e-08	3.64532e-07	1.58646e-07	2.32376e-07	-5.69618e-07	-1.47144e-07	-2.29824e-07	-3.86081e-07	-5.97449e-07	-1.12292e-06	7.46008e-07	-8.66274e-07		11.8	-4.969e-05	-3.89712e-05	-2.60949e-05	-4.1005e-05		3.17818	-5.15801e-05
15.9	1.44165e-06	5.42458e-07	8.77874e-07	6.18593e-07	4.36366e-07	6.05437e-07	5.26933e-07	6.32539e-07	3.6228e-07	5.37283e-07	-2.14517e-07	8.64401e-07	3.8063e-07	-2.74839e-07	1.09222e-08	2.09178e-07	3.39971e-08	2.33355e-07	6.13144e-08	2.83235e-07	-4.67249e-07	-1.41484e-07	-2.25942e-07	-4.71731e-07	-5.8179e-07	-1.0664e-06	7.52391e-07	-7.54541e-07		11.9	-5.31714e-05	-3.88143e-05	-2.59479e-05	-4.08317e-05		3.2	-5.15781e-05
16	1.29511e-06	1.30984e-06	1.64665e-06	1.22642e-06	1.10394e-08	5.26633e-07	5.93809e-07	5.75181e-07	1.53495e-07	4.77704e-08	3.80166e-08	1.01125e-06	2.08188e-07	-8.85643e-07	7.17065e-07	4.04083e-07	1.08861e-07	4.75137e-08	3.82056e-08	3.65369e-07	-4.00031e-07	-1.27956e-07	-1.86888e-07	-5.30028e-07	-3.08706e-07	-8.18442e-07	9.03336e-07	-6.42808e-07		12	-5.36922e-05	-3.87197e-05	-2.59026e-05	-4.08015e-05		3.2032	-5.15779e-05
16.1	-1.02303e-07	6.58532e-07	1.10851e-06	3.57637e-07	2.05707e-07	5.7926e-07	4.18514e-07	5.7497e-07	1.88764e-08	6.22281e-07	3.0344e-07	8.32359e-07	-1.55575e-07	-3.48642e-07	-5.5611e-07	5.1628e-07	2.11126e-07	-7.575e-08	1.51106e-08	4.39673e-07	-3.24989e-07	-1.41269e-07	-1.25498e-07	-5.70438e-07	-7.61033e-08	-6.78884e-07	9.66001e-07	-7.83415e-07		12.1	-5.08862e-05	-3.89023e-05	-2.59001e-05	-4.07713e-05		3.22823	-5.15756e-05
16.2	-7.81334e-07	-9.05991e-07	3.59725e-07	1.12268e-07	3.93483e-07	4.94741e-07	3.37611e-07	2.79042e-07	3.36655e-07	3.90793e-07	2.60174e-07	4.89122e-07	1.70325e-08	5.18307e-07	-4.06206e-07	3.38795e-07	3.12279e-07	2.01626e-08	-7.94295e-09	4.8654e-07	-2.22544e-07	-2.4857e-07	1.41564e-08	-5.48193e-07	1.58579e-08	-9.18987e-07	7.19474e-07	-9.55465e-07		12.2	-4.87108e-05	-3.86624e-05	-2.60258e-05	-4.07411e-05		3.25325	-5.15733e-05
16.3	-4.12898e-07	-5.24218e-07	-5.89884e-07	-4.66059e-07	6.01903e-07	1.32426e-07	3.09216e-07	5.27115e-07	5.7138e-07	2.33439e-07	3.3153e-07	1.21361e-07	1.96422e-07	7.02891e-07	5.91197e-08	2.06843e-07	4.09499e-07	8.16487e-08	-5.44359e-09	5.12326e-07	-1.92284e-07	-3.04788e-07	1.24928e-07	-5.1041e-07	3.96382e-08	-1.06359e-06	5.4179e-07	-1.12751e-06		12.3	-4.6814e-05	-3.84739e-05	-2.61866e-05	-4.07159e-05		3.27828	-5.1571e-05
16.4	1.2853e-07	-2.29122e-07	-7.5051e-07	-1.68466e-07	6.55423e-07	2.21492e-07	2.23271e-07	4.24694e-07	6.93677e-07	5.806e-07	3.83031e-07	5.53091e-07	4.39533e-07	-4.09568e-07	9.14921e-08	2.35664e-07	4.96792e-07	2.1572e-08	8.72772e-08	4.63668e-07	-4.1691e-07	-1.80613e-07	1.33747e-07	-4.17765e-07	-1.75385e-07	-8.70999e-07	6.07194e-07	-1.17756e-06		12.4	-4.90531e-05	-3.84095e-05	-2.64533e-05	-4.07059e-05		3.3	-5.15691e-05
16.5	1.71635e-06	9.17909e-07	4.79265e-07	3.6602e-07	8.99989e-07	-1.09929e-07	2.35027e-07	-6.7953e-08	5.47915e-07	3.94304e-07	4.69752e-07	3.5448e-07	4.60859e-07	-6.89338e-07	2.2405e-07	2.47939e-07	5.48747e-07	-7.60333e-09	1.88812e-07	4.01754e-07	-5.77532e-07	-1.03902e-07	1.33711e-07	-3.88006e-07	-3.69302e-07	-6.6625e-07	6.51626e-07	-1.12923e-06		12.5	-5.27828e-05	-3.88154e-05	-2.66393e-05	-4.06945e-05		3.3033	-5.15687e-05
16.6	2.38585e-06	1.77934e-06	4.16674e-07	6.85653e-07	6.53142e-07	-2.81038e-07	-9.08438e-08	9.54265e-08	6.92869e-07	1.71786e-07	7.903e-07	2.34703e-07	1.5749e-07	-8.33559e-07	-5.0798e-07	2.01311e-07	5.44748e-07	7.32271e-08	3.21717e-07	2.92641e-07	-5.10307e-07	-1.96141e-07	1.02184e-07	-5.8212e-07	-4.88691e-07	-4.18231e-07	6.21395e-07	-1.0809e-06		12.6	-5.31393e-05	-3.86466e-05	-2.65789e-05	-4.06794e-05		3.32833	-5.15664e-05
16.7	2.01883e-07	1.08169e-06	4.5486e-07	1.09108e-06	1.14883e-08	-1.83314e-07	5.57122e-08	4.44029e-07	4.26365e-07	2.81497e-07	5.10291e-07	9.03158e-08	1.51258e-09	-5.66039e-07	-3.6633e-07	1.47005e-07	3.40031e-07	1.41989e-07	4.17338e-07	2.27429e-07	-4.61731e-07	-2.60968e-07	4.43288e-08	-7.43337e-07	-6.46719e-07	-2.73332e-07	5.45101e-07	-1.01414e-06		12.7	-5.13606e-05	-3.86908e-05	-2.65643e-05	-4.06915e-05		3.35335	-5.15641e-05
16.8	-1.02198e-06	-3.1132e-07	1.99887e-07	8.43022e-07	-3.82222e-09	1.27996e-07	3.69629e-07	2.36978e-08	1.5824e-07	1.1933e-07	3.59297e-07	1.01696e-07	1.5316e-07	2.99409e-07	6.47842e-07	6.51538e-08	1.84372e-07	1.67455e-07	3.79211e-07	3.19687e-07	-4.80048e-07	-2.2745e-07	-1.07935e-07	-7.86547e-07	-9.42299e-07	-4.98344e-07	3.0357e-07	-8.81267e-07		12.8	-4.84591e-05	-3.87069e-05	-2.669e-05	-4.07871e-05		3.37838	-5.15618e-05
16.9	-2.26884e-07	-1.24314e-06	-1.03231e-07	2.87426e-07	5.01086e-07	1.41051e-07	4.4402e-07	5.84274e-07	2.96962e-07	2.65238e-07	4.39955e-07	-8.02108e-08	3.36255e-07	-6.86315e-08	-8.36255e-07	-1.56149e-08	2.06147e-07	1.79849e-07	3.55254e-07	3.98855e-07	-5.02727e-07	-1.98277e-07	-2.18791e-07	-8.01413e-07	-1.14571e-06	-7.19005e-07	1.42699e-07	-7.48396e-07		12.9	-4.72837e-05	-3.89761e-05	-2.68269e-05	-4.09393e-05		3.4	-5.15598e-05
17	8.86264e-08	6.65701e-07	-2.19556e-07	1.49745e-06	3.27989e-08	2.95732e-07	9.71512e-08	6.40807e-07	3.98197e-07	3.50505e-07	-1.4832e-07	6.88454e-08	1.47214e-07	-6.02283e-08	-1.13919e-06	-9.24692e-08	2.16009e-07	1.44959e-07	3.82536e-07	4.30664e-07	-5.4118e-07	-1.84804e-07	-1.79858e-07	-7.13765e-07	-1.01853e-06	-9.2393e-07	2.73557e-07	-6.15525e-07		13	-5.00347e-05	-3.91037e-05	-2.69979e-05	-4.12663e-05		3.4034	-5.15595e-05
17.1	1.40238e-06	1.2351e-06	-3.65217e-07	5.58593e-07	2.52824e-07	6.17405e-08	1.72136e-07	6.02105e-07	8.51561e-07	3.78578e-07	2.79631e-08	8.27538e-08	2.40632e-07	4.31813e-07	7.46948e-07	-1.46582e-07	1.82424e-07	1.15489e-07	3.25361e-07	4.32165e-07	-5.77471e-07	-1.97334e-07	-1.44192e-07	-6.31537e-07	-9.28392e-07	-1.12776e-06	3.43761e-07	-6.74473e-07		13.1	-5.11977e-05	-3.85069e-05	-2.70883e-05	-4.15262e-05		3.42843	-5.15572e-05
17.2	1.96976e-06	1.1964e-06	5.84285e-07	4.81634e-07	1.23332e-07	-3.6808e-08	6.56097e-07	1.99366e-07	7.7201e-07	2.82715e-07	1.67187e-07	3.18204e-07	2.91731e-07	3.67872e-07	3.763e-07	-1.1776e-07	1.77884e-07	1.05783e-07	-3.98267e-08	3.2313e-07	-6.05879e-07	-3.04684e-07	-1.20417e-07	-5.69071e-07	-9.72282e-07	-1.32759e-06	1.92767e-07	-7.5901e-07		13.2	-5.21506e-05	-3.88257e-05	-2.69273e-05	-4.15765e-05		3.45345	-5.15548e-05
17.3	1.68729e-06	7.63605e-07	1.036e-06	4.18634e-08	2.37253e-07	5.21158e-07	5.64737e-07	3.45985e-07	8.15996e-07	6.47696e-07	1.22333e-07	5.12513e-07	3.70397e-08	4.13258e-07	6.75189e-07	-5.23612e-08	2.80155e-07	1.1113e-07	-3.17874e-07	2.35614e-07	-6.28904e-07	-4.15264e-07	-1.14937e-07	-4.93701e-07	-9.23056e-07	-1.43382e-06	6.00717e-08	-8.43546e-07		13.3	-5.08651e-05	-3.85328e-05	-2.67918e-05	-4.15624e-05		3.47848	-5.15525e-05
17.4	1.586e-08	-2.31548e-07	6.08105e-07	5.06221e-07	2.43218e-07	3.96816e-07	3.44488e-07	1.0123e-06	1.13786e-06	8.94483e-07	4.3546e-07	8.46222e-07	-5.49393e-08	4.08275e-07	7.61646e-07	1.47541e-07	3.40739e-07	1.71826e-07	-2.75492e-07	2.27217e-07	-6.32129e-07	-5.3771e-07	-1.76717e-07	-3.70877e-07	-5.34248e-07	-1.19591e-06	-5.33253e-09	-8.60393e-07		13.4	-4.90964e-05	-3.8474e-05	-2.67365e-05	-4.13461e-05		3.5	-5.15505e-05
17.5	-1.39997e-06	-5.12871e-07	-8.13631e-08	2.91766e-07	5.24006e-07	-2.34442e-07	-1.76583e-07	7.52758e-07	6.16857e-07	5.87942e-07	-7.62568e-08	7.10478e-07	1.55611e-07	8.18753e-07	6.00621e-07	3.29285e-07	2.46748e-07	1.63054e-07	-2.20286e-07	2.18823e-07	-6.58871e-07	-6.35581e-07	-2.2994e-07	-3.19646e-07	-2.42266e-07	-9.86858e-07	-4.50862e-08	-8.21114e-07		13.5	-4.75537e-05	-3.79963e-05	-2.66643e-05	-4.11744e-05		3.5035	-5.15501e-05
17.6	1.063e-06	-3.32708e-07	-7.88885e-07	5.56996e-09	1.19183e-06	3.1029e-07	1.75056e-07	5.28002e-07	6.69785e-08	5.00343e-07	-8.89879e-08	2.76331e-07	-2.39752e-07	1.33392e-06	3.82331e-07	4.43698e-07	1.87789e-07	-1.0332e-07	-1.17541e-07	2.10434e-07	-7.72818e-07	-6.42314e-07	-2.51413e-07	-5.33886e-07	-3.06341e-07	-8.84846e-07	1.02751e-08	-7.81835e-07		13.6	-4.80882e-05	-3.81276e-05	-2.65384e-05	-4.11442e-05		3.52853	-5.15478e-05
17.7	1.4087e-06	1.23034e-06	-2.9192e-08	7.11487e-07	4.78786e-07	-1.28727e-07	3.9451e-07	-2.17329e-08	9.55288e-08	1.85189e-07	3.1506e-07	-2.60599e-07	-1.96919e-07	1.30101e-06	1.6173e-06	4.98639e-07	2.59832e-07	-2.8475e-07	-3.07013e-08	1.9568e-07	-8.53839e-07	-6.43736e-07	-2.58037e-07	-7.43889e-07	-4.14224e-07	-8.56073e-07	6.67011e-08	-7.49558e-07		13.7	-5.0419e-05	-3.84658e-05	-2.6403e-05	-4.10708e-05		3.55355	-5.15454e-05
17.8	1.08012e-06	1.24856e-06	3.6367e-07	4.91778e-07	-4.16437e-07	-3.93139e-07	3.50214e-07	2.33589e-07	7.02829e-08	1.37711e-07	2.44399e-07	5.45729e-08	2.12407e-07	7.09118e-07	5.08553e-07	3.31199e-07	3.01305e-07	-1.48554e-07	-3.34756e-09	1.5712e-07	-8.11744e-07	-6.25292e-07	-2.09122e-07	-9.38043e-07	-6.84554e-07	-1.10117e-06	1.27109e-07	-7.43464e-07		13.8	-5.19972e-05	-3.86145e-05	-2.6237e-05	-4.08595e-05		3.57858	-5.1543e-05
17.9	7.67187e-07	6.37631e-07	6.82606e-07	1.1319e-06	1.35662e-07	1.95532e-07	4.07154e-07	-3.12264e-07	1.531e-07	-4.18387e-07	1.53956e-07	1.586e-07	1.50381e-07	3.79214e-07	3.1013e-08	2.07011e-07	2.27498e-07	-1.23652e-08	8.20097e-08	1.16447e-07	-7.5067e-07	-6.11072e-07	-2.01351e-07	-1.11111e-06	-8.74201e-07	-1.27667e-06	1.75913e-07	-7.37371e-07		13.9	-5.23375e-05	-3.81857e-05	-2.61163e-05	-4.08081e-05		3.6	-5.1541e-05
18	3.73612e-07	-3.45388e-08	7.15885e-07	6.06109e-07	2.2579e-07	7.89913e-08	-2.38905e-07	-2.08589e-07	-8.56919e-08	-6.7041e-07	-2.19752e-08	4.26703e-07	-1.09719e-07	6.7776e-07	1.18591e-06	2.45928e-07	1.58916e-07	1.2379e-07	3.86091e-07	6.77992e-08	-6.18031e-07	-6.12768e-07	-3.48717e-07	-1.20464e-06	-7.62147e-07	-1.18974e-06	1.8096e-07	-7.31277e-07		14	-4.9036e-05	-3.85734e-05	-2.61415e-05	-4.12711e-05		3.6036	-5.15407e-05
18.1	1.54042e-07	-7.60576e-07	-1.69535e-07	3.93607e-07	4.73928e-07	8.49864e-08	-2.3667e-07	-7.90234e-09	1.87191e-07	-3.46559e-07	4.13074e-07	2.81766e-08	-2.54808e-07	3.25067e-07	1.76911e-06	2.77508e-07	1.10195e-07	2.24319e-07	5.67537e-07	1.8115e-08	-5.44081e-07	-6.09222e-07	-4.46817e-07	-1.2992e-06	-7.27091e-07	-1.1657e-06	2.00671e-07	-8.04517e-07		14.1	-4.90218e-05	-3.84544e-05	-2.62022e-05	-4.16295e-05		3.62863	-5.15383e-05
18.2	9.46207e-07	-3.06131e-07	-8.44432e-07	2.06466e-07	3.45113e-07	-6.29473e-08	3.48735e-07	-1.50691e-07	4.64314e-07	1.87036e-07	5.9939e-07	-6.11272e-09	4.29289e-08	-2.91442e-07	1.05995e-07	2.81198e-07	1.04169e-07	1.89438e-07	2.8287e-07	-3.55195e-08	-6.932e-07	-5.8574e-07	-3.57652e-07	-1.39772e-06	-9.82393e-07	-1.38066e-06	2.76118e-07	-8.89048e-07		14.2	-4.99499e-05	-3.8031e-05	-2.63784e-05	-4.16496e-05		3.65365	-5.15359e-05
18.3	3.53295e-07	1.28457e-07	-1.0634e-06	3.00563e-07	4.51997e-07	-5.8379e-07	9.74198e-08	1.95293e-07	3.15399e-07	2.9033e-07	4.31051e-08	4.4896e-07	8.55365e-08	-2.87509e-07	5.34805e-07	2.84878e-07	2.61805e-07	1.67046e-07	6.58759e-08	-7.56179e-08	-7.934e-07	-5.57061e-07	-2.90356e-07	-1.38173e-06	-1.19785e-06	-1.48526e-06	4.0987e-07	-9.73579e-07		14.3	-5.02139e-05	-3.82424e-05	-2.65191e-05	-4.16639e-05		3.67868	-5.15336e-05
18.4	8.57009e-07	2.29553e-07	-5.69382e-07	5.88742e-07	3.81589e-07	-1.78081e-07	1.46918e-07	3.65075e-07	5.31327e-08	4.6859e-07	-2.71122e-07	1.43526e-07	-4.27768e-08	5.31364e-07	1.06859e-06	2.88518e-07	4.03926e-07	1.92525e-07	1.08285e-07	-6.38403e-08	-7.06083e-07	-5.08451e-07	-3.06876e-07	-9.26791e-07	-1.26187e-06	-1.1668e-06	7.6712e-07	-9.32619e-07		14.4	-5.1647e-05	-3.82812e-05	-2.65443e-05	-4.16588e-05		3.7	-5.15315e-05
18.5	1.07287e-07	8.94494e-07	3.2241e-08	5.78385e-07	7.91292e-07	-8.84927e-08	2.02069e-07	-7.83468e-09	-2.32986e-07	4.8601e-07	-4.15099e-07	-2.01003e-07	-1.65401e-07	-6.55103e-08	7.76922e-07	2.80792e-07	4.86065e-07	2.63511e-07	1.61036e-07	-4.58571e-08	-6.5495e-07	-4.39163e-07	-3.59594e-07	-5.45264e-07	-1.27384e-06	-9.36236e-07	1.00442e-06	-7.84631e-07		14.5	-5.2053e-05	-3.83636e-05	-2.6546e-05	-4.16362e-05		3.7037	-5.15312e-05
18.6	-3.38751e-07	-3.28469e-07	-6.77829e-07	3.39859e-07	4.96692e-07	3.86755e-07	1.35713e-07	-2.30156e-07	-1.61314e-07	5.86129e-07	-2.3252e-07	2.96132e-09	-2.3901e-07	-5.04814e-07	6.10324e-07	2.29121e-07	5.48696e-07	5.10436e-07	2.53765e-07	-3.89292e-09	-7.43709e-07	-2.89926e-07	-5.5225e-07	-4.47571e-07	-1.08629e-06	-1.04552e-06	7.7798e-07	-6.36641e-07		14.6	-5.06039e-05	-3.81073e-05	-2.64705e-05	-4.15557e-05		3.72873	-5.15288e-05
18.7	-4.85507e-07	-1.58655e-06	-6.33621e-07	1.82018e-07	-3.32475e-07	3.07757e-07	-1.357e-07	-1.57992e-07	-1.43974e-07	3.19573e-07	-2.74834e-07	1.31453e-08	-2.76448e-08	-6.46137e-07	1.10297e-06	1.39453e-07	5.35252e-07	6.4747e-07	3.13629e-07	-3.0018e-09	-8.10899e-07	-1.74579e-07	-6.88423e-07	-4.09444e-07	-9.38033e-07	-1.18254e-06	5.15601e-07	-5.24398e-07		14.7	-4.83614e-05	-3.83769e-05	-2.64183e-05	-4.14973e-05		3.75375	-5.15264e-05
18.8	-4.04897e-07	-7.00423e-07	-8.55606e-07	9.80582e-08	-7.39299e-08	3.78141e-07	2.39911e-07	2.503e-07	8.92608e-08	1.60387e-08	-1.28433e-07	1.33729e-07	-1.5858e-07	-4.12787e-07	4.79971e-07	-9.83872e-08	4.88144e-07	3.55974e-07	2.45327e-07	-1.62289e-07	-7.93981e-07	-1.91379e-07	-6.04329e-07	-6.03597e-07	-9.41696e-07	-1.42768e-06	1.13083e-07	-5.5155e-07		14.8	-4.91121e-05	-3.86476e-05	-2.64435e-05	-4.15124e-05		3.77878	-5.1524e-05
18.9	-2.303e-08	7.85043e-07	-4.75671e-07	-7.22297e-07	-4.36429e-08	5.37355e-08	3.24965e-08	2.65951e-07	-1.66014e-07	-2.71208e-07	-1.13523e-07	1.53853e-07	-2.11098e-07	-8.38886e-07	1.27156e-06	-2.98491e-07	3.08618e-07	1.05273e-07	1.76014e-07	-2.85881e-07	-7.77062e-07	-2.21448e-07	-5.44719e-07	-7.70202e-07	-9.3098e-07	-1.5851e-06	-1.91529e-07	-5.78701e-07		14.9	-5.24167e-05	-3.84548e-05	-2.64745e-05	-4.15414e-05		3.8	-5.1522e-05
19	1.92336e-06	6.30407e-07	-4.25637e-07	-6.32371e-07	-6.23699e-08	-4.66542e-07	4.69735e-07	1.88035e-07	1.80253e-08	-3.71118e-07	-3.8859e-07	2.02226e-07	-3.79948e-07	-1.84793e-07	5.97396e-07	-3.50162e-07	1.62514e-07	1.50373e-08	1.02719e-07	-2.69084e-07	-7.60143e-07	-3.03705e-07	-5.81397e-07	-8.28449e-07	-8.64192e-07	-1.3975e-06	-1.11035e-07	-6.05851e-07		15	-5.22522e-05	-3.81494e-05	-2.65248e-05	-4.16169e-05		3.8038	-5.15216e-05
19.1	8.27769e-07	2.43494e-07	3.32108e-07	1.45786e-07	-1.60433e-07	6.62633e-08	5.36353e-07	1.87726e-07	2.62032e-07	-2.99476e-07	-2.74223e-07	5.00855e-08	-1.14152e-07	-5.41201e-07	-5.09396e-07	-3.86634e-07	1.49022e-07	-6.91234e-08	8.15369e-09	-2.74562e-07	-7.60443e-07	-3.8696e-07	-5.84655e-07	-8.98867e-07	-8.18823e-07	-1.25953e-06	-8.52286e-08	-4.86155e-07		15.1	-5.14545e-05	-3.8161e-05	-2.65889e-05	-4.17028e-05		3.82883	-5.15192e-05
19.2	1.04895e-06	4.2711e-07	1.43966e-07	-6.43737e-07	-5.66597e-07	2.6693e-07	4.2056e-07	-1.2613e-07	3.28877e-07	-2.71437e-07	-3.72874e-07	-3.89997e-08	-5.08849e-07	6.02082e-08	-4.03481e-07	-3.62806e-07	1.30504e-07	-1.29182e-07	-1.7082e-07	-3.68434e-07	-8.29066e-07	-4.7417e-07	-4.553e-07	-1.01758e-06	-8.5771e-07	-1.3185e-06	-2.76404e-07	-3.44225e-07		15.2	-5.01085e-05	-3.81285e-05	-2.66996e-05	-4.18236e-05		3.85385	-5.15168e-05
19.3	-4.99406e-08	-3.64815e-07	-8.98786e-07	-1.11304e-06	-6.59011e-07	-1.05104e-07	8.76762e-08	-1.59385e-07	-1.01691e-07	-7.75167e-08	-1.69728e-07	-2.26547e-07	-2.80505e-07	-1.30324e-07	-1.82201e-07	-3.38988e-07	9.18806e-08	-1.80175e-07	-2.71294e-07	-3.98905e-07	-8.64482e-07	-5.13094e-07	-3.65191e-07	-1.07287e-06	-9.03689e-07	-1.34627e-06	-3.82058e-07	-2.02294e-07		15.3	-4.9495e-05	-3.78689e-05	-2.68011e-05	-4.19088e-05		3.87888	-5.15144e-05
19.4	-1.41964e-07	2.59312e-07	-7.18931e-07	-8.02305e-08	-5.97434e-08	-2.39187e-07	1.93802e-07	-2.44677e-07	-2.28112e-07	-2.76377e-07	1.46098e-07	6.29282e-08	-1.53242e-07	-1.50899e-06	4.98433e-07	-3.15211e-07	3.32726e-08	-1.9491e-07	-5.77781e-08	-1.75786e-07	-7.67067e-07	-3.58871e-07	-4.32061e-07	-8.74498e-07	-9.77804e-07	-1.24925e-06	-1.45624e-07	-1.68148e-07		15.4	-4.97543e-05	-3.79661e-05	-2.68716e-05	-4.18736e-05		3.9	-5.15124e-05
19.5	1.14845e-06	1.90758e-07	2.35961e-07	-4.9444e-07	2.95354e-07	3.53792e-07	1.53564e-07	4.80698e-07	-2.79169e-07	1.22162e-08	-8.07924e-08	-3.034e-07	-2.82414e-08	-1.38834e-06	1.42651e-07	-3.22404e-07	-1.0598e-07	-1.82674e-07	9.27884e-08	1.33693e-08	-7.25617e-07	-2.48607e-07	-5.05928e-07	-7.4109e-07	-1.01669e-06	-1.16922e-06	1.13813e-07	-2.28514e-07		15.5	-5.03909e-05	-3.81707e-05	-2.69147e-05	-4.18999e-05		3.9039	-5.1512e-05
19.6	9.46716e-07	3.20796e-07	2.76611e-07	8.09993e-09	-1.48084e-07	6.2503e-08	-1.3927e-08	9.3972e-08	-1.89404e-08	-2.25869e-07	-2.95355e-07	-1.30738e-07	-2.09913e-08	5.64753e-07	-5.67942e-08	-4.54568e-07	-1.96606e-07	-6.16036e-08	-1.06688e-08	6.54652e-08	-9.10004e-07	-3.15731e-07	-6.08028e-07	-8.69837e-07	-9.14677e-07	-1.15774e-06	4.66066e-07	-2.88881e-07		15.6	-5.15882e-05	-3.82817e-05	-2.68644e-05	-4.21364e-05		3.92893	-5.15096e-05
19.7	5.16613e-07	3.23072e-07	-4.30454e-07	-4.16116e-07	-1.7047e-07	4.21993e-07	-3.54149e-07	1.95854e-08	-1.20781e-07	-2.32383e-08	-1.26303e-07	-2.8127e-07	4.48179e-08	3.7085e-07	-7.21285e-07	-5.34146e-07	-8.92802e-08	1.08527e-08	-9.72548e-08	8.87841e-08	-1.07057e-06	-3.91782e-07	-6.60519e-07	-9.70797e-07	-8.75622e-07	-1.18694e-06	6.68483e-07	-3.37335e-07		15.7	-5.23069e-05	-3.80943e-05	-2.67676e-05	-4.23185e-05		3.95395	-5.15072e-05
19.8	2.92754e-07	-2.8064e-07	-2.10984e-07	-3.0318e-07	-3.5112e-08	7.09915e-07	-6.48577e-07	-9.133e-08	2.13153e-07	9.51953e-08	1.52615e-07	-1.88314e-07	-1.58621e-07	-6.52943e-08	9.96426e-08	-3.99646e-07	-8.56397e-09	-1.14602e-07	-1.15167e-07	-5.06003e-09	-1.13414e-06	-5.04175e-07	-5.11049e-07	-9.58642e-07	-1.09063e-06	-1.38176e-06	2.60919e-07	-3.37292e-07		15.8	-5.02283e-05	-3.83267e-05	-2.6511e-05	-4.23135e-05		3.97898	-5.15048e-05
19.9	-7.42568e-07	-4.52763e-07	4.58986e-07	-5.53491e-07	-4.18307e-07	-1.8972e-07	-4.19967e-07	-2.60049e-07	1.40691e-07	-5.72069e-08	-2.01949e-07	-3.76739e-07	-2.30904e-07	-2.45874e-08	1.79855e-07	-2.64158e-07	-3.7142e-08	-2.19365e-07	-1.38006e-07	-7.3288e-08	-1.18688e-06	-5.78151e-07	-3.94091e-07	-9.24808e-07	-1.27389e-06	-1.53027e-06	-5.99478e-08	-3.37249e-07		15.9	-4.97403e-05	-3.81401e-05	-2.63826e-05	-4.22533e-05		4	-5.15028e-05
20	-6.69523e-07	-3.67344e-08	-1.65384e-06	-2.35167e-07	1.44741e-07	-3.39297e-07	-2.0849e-07	-2.45734e-07	-4.33807e-08	-1.06928e-07	-1.48956e-07	-1.42804e-08	-5.57282e-07	6.97665e-07	-3.9799e-07	-1.24612e-07	-6.08243e-08	-2.39143e-07	-1.81095e-07	-3.6316e-08	-1.19513e-06	-4.94333e-07	-4.10659e-07	-8.0193e-07	-1.32786e-06	-1.48856e-06	-2.47224e-08	-3.37205e-07		16	-4.88118e-05	-3.8226e-05	-2.66996e-05	-4.20018e-05		4.004	-5.15024e-05
20.1	-4.58646e-07	1.67126e-07	-1.79333e-06	-3.86508e-07	2.51654e-08	-3.4622e-07	-3.11628e-07	-2.68538e-07	-2.78254e-07	8.93399e-09	-2.52608e-07	-2.33015e-07	-4.93193e-07	4.2799e-07	-2.03906e-07	-2.02859e-08	-6.42192e-08	-2.45224e-07	-2.11467e-07	-4.22584e-09	-1.18383e-06	-4.43773e-07	-4.31143e-07	-7.38729e-07	-1.40548e-06	-1.4899e-06	-1.10215e-08	-3.57979e-07		16.1	-4.95149e-05	-3.83819e-05	-2.69383e-05	-4.18586e-05		4.02903	-5.15e-05
20.2	-2.35907e-07	2.19089e-07	-1.45547e-06	-5.9847e-07	-1.64106e-07	-3.05037e-07	-3.55534e-07	-3.0875e-07	-4.6297e-07	2.44698e-08	-4.32892e-07	-4.43382e-07	-3.46888e-07	2.1719e-08	-3.54402e-09	-6.19126e-08	-6.8578e-08	-1.94549e-07	-1.89146e-07	7.6215e-09	-1.09146e-06	-5.31037e-07	-4.6785e-07	-9.22836e-07	-1.58022e-06	-1.66963e-06	-8.65187e-08	-3.82098e-07		16.2	-5.08731e-05	-3.85949e-05	-2.69031e-05	-4.20951e-05		4.05405	-5.14976e-05
20.3	4.32613e-07	-4.92335e-08	-8.27634e-07	-5.33369e-07	-6.33343e-08	-2.6389e-07	-3.90749e-07	-2.32132e-07	-5.00464e-07	-1.24517e-07	-4.22759e-07	-3.63792e-07	-3.30386e-07	-5.12666e-08	3.95896e-07	-7.24591e-08	-7.69687e-08	-1.57471e-07	-1.64885e-07	1.07263e-08	-1.00684e-06	-5.89168e-07	-5.02611e-07	-1.04381e-06	-1.74616e-06	-1.79497e-06	-1.43559e-07	-4.06218e-07		16.3	-5.1619e-05	-3.80024e-05	-2.68945e-05	-4.2236e-05		4.07908	-5.14952e-05
20.4	1.17358e-06	-3.69606e-07	-1.52667e-07	-4.23235e-07	8.45818e-08	-2.22742e-07	-4.24545e-07	-1.36519e-07	-5.14026e-07	-3.00238e-07	-3.81671e-07	-2.37074e-07	-3.34977e-07	-7.00846e-08	8.27695e-07	4.69515e-08	-1.16225e-07	-1.77246e-07	-1.32516e-07	-2.27369e-08	-9.54634e-07	-5.25488e-07	-5.29228e-07	-9.00793e-07	-1.87563e-06	-1.6929e-06	-1.23423e-07	-5.06551e-07		16.4	-5.01924e-05	-3.81567e-05	-2.69801e-05	-4.20398e-05		4.1	-5.14932e-05
20.5	1.0676e-06	-2.31911e-07	-6.10992e-08	-3.52015e-07	-2.08266e-07	-3.93304e-07	-4.97209e-07	-1.92155e-07	-6.39961e-07	-2.46901e-07	-3.75115e-07	-9.30144e-08	-2.74729e-07	-1.62319e-07	4.08977e-08	1.52864e-07	-2.8571e-07	-1.63282e-07	-1.02059e-07	-4.65462e-08	-9.17873e-07	-4.73383e-07	-5.51032e-07	-8.10815e-07	-1.90604e-06	-1.63422e-06	-9.65372e-08	-6.75591e-07		16.5	-4.91926e-05	-3.78454e-05	-2.7027e-05	-4.18315e-05		4.1041	-5.14928e-05
20.6	8.22372e-07	-1.89004e-08	-6.54474e-08	-2.87189e-07	-5.73576e-07	-5.98667e-07	-5.76257e-07	-2.72651e-07	-7.84364e-07	-1.55898e-07	-3.74229e-07	5.39015e-08	-2.03818e-07	-2.66622e-07	-9.46252e-07	2.01827e-07	-3.99456e-07	-6.96974e-09	-7.96766e-08	-2.96357e-08	-9.46265e-07	-4.70111e-07	-5.5252e-07	-9.44612e-07	-1.52227e-06	-1.75859e-06	-4.11731e-08	-8.44631e-07		16.6	-4.89958e-05	-3.80727e-05	-2.69365e-05	-4.15798e-05		4.12913	-5.14904e-05
20.7	3.39812e-07	-2.5912e-08	-1.25826e-07	3.22416e-08	-7.87824e-07	-6.5301e-07	-5.21594e-07	-3.40157e-07	-7.08734e-07	-1.74652e-08	-3.47457e-07	-6.667e-08	-1.28619e-07	-4.70184e-07	-3.6301e-07	2.33746e-07	-2.76039e-07	9.6302e-08	-6.70663e-08	-4.04933e-08	-9.71017e-07	-4.7066e-07	-5.48264e-07	-1.05695e-06	-1.24936e-06	-1.8755e-06	-2.44988e-08	-9.6483e-07		16.7	-5.00344e-05	-3.82947e-05	-2.68284e-05	-4.14313e-05		4.15415	-5.1488e-05
20.8	-1.82217e-07	-6.95141e-08	-1.95519e-07	3.94021e-07	-9.76942e-07	-6.82229e-07	-4.44686e-07	-4.05495e-07	-5.96501e-07	1.2886e-07	-3.16372e-07	-2.31724e-07	-5.27061e-08	-6.90252e-07	4.81418e-07	1.9315e-07	-1.52621e-07	-2.61065e-08	-9.60439e-08	-1.69513e-07	-9.8028e-07	-4.87465e-07	-5.19566e-07	-1.07799e-06	-1.44419e-06	-1.96062e-06	-1.72444e-07	-8.77216e-07		16.8	-5.05729e-05	-3.78889e-05	-2.66573e-05	-4.16527e-05		4.17918	-5.14856e-05
20.9	-3.42407e-07	8.49984e-08	1.52527e-07	3.21371e-08	-7.26761e-07	-6.16703e-07	-2.94504e-07	-3.76088e-07	-5.91913e-07	1.11552e-07	-4.18804e-07	-1.34036e-07	-8.4485e-08	-4.62343e-07	3.61043e-07	1.52553e-07	-2.92027e-08	-1.48514e-07	-1.25019e-07	-2.98529e-07	-9.89542e-07	-5.0427e-07	-4.90869e-07	-1.09903e-06	-1.60206e-06	-2.04573e-06	-3.20389e-07	-7.89603e-07		16.9	-5.04012e-05	-3.77322e-05	-2.65712e-05	-4.18698e-05		4.2	-5.14836e-05
21	-4.41724e-07	2.72841e-07	5.70851e-07	-4.5148e-07	-4.02674e-07	-5.35233e-07	-1.3199e-07	-3.30735e-07	-6.05426e-07	6.67219e-08	-5.4369e-07	7.85641e-09	-1.34378e-07	-1.59073e-07	7.83694e-08	1.11957e-07	5.80941e-08	-2.70921e-07	-1.53991e-07	-4.27541e-07	-9.98804e-07	-5.21076e-07	-4.62173e-07	-1.12007e-06	-1.60269e-06	-2.13085e-06	-4.68334e-07	-7.01989e-07		17	-5.01418e-05	-3.80493e-05	-2.67926e-05	-4.20711e-05		4.2042	-5.14832e-05
21.1	-6.8293e-07	1.55382e-07	5.59189e-07	-3.58854e-07	-4.18301e-07	-4.66649e-07	-1.45819e-07	-4.74577e-07	-6.18931e-07	-7.26837e-08	-5.35256e-07	4.22358e-08	-2.87475e-07	4.5307e-08	9.23803e-08	8.42463e-08	1.39246e-07	-3.72706e-07	-1.36537e-07	-3.91427e-07	-9.59002e-07	-5.48207e-07	-5.18615e-07	-1.16434e-06	-1.60332e-06	-2.13856e-06	-5.5177e-07	-8.69835e-07		17.1	-4.9269e-05	-3.80993e-05	-2.69588e-05	-4.22713e-05		4.22923	-5.14808e-05
21.2	-9.48273e-07	-1.40174e-08	4.74375e-07	-1.68183e-07	-4.9172e-07	-4.0025e-07	-1.89644e-07	-6.50601e-07	-6.32428e-07	-2.28176e-07	-5.0413e-07	5.8328e-08	-4.58128e-07	2.32863e-07	1.56872e-07	5.87284e-08	2.20397e-07	-4.70981e-07	-1.11182e-07	-3.27217e-07	-9.10852e-07	-5.77096e-07	-5.89542e-07	-1.21257e-06	-1.60395e-06	-2.13311e-06	-6.24231e-07	-1.08115e-06		17.2	-4.87193e-05	-3.83621e-05	-2.69236e-05	-4.24675e-05		4.25425	-5.14784e-05
21.3	-9.94706e-07	5.70259e-08	3.16575e-07	-1.96456e-07	-6.50996e-07	-4.06826e-07	-1.38989e-07	-5.68996e-07	-5.94418e-07	-2.54919e-07	-3.61339e-07	-2.8615e-08	-4.05519e-07	3.17346e-07	9.12655e-07	3.32106e-08	2.27892e-07	-5.69256e-07	-8.58236e-08	-2.63002e-07	-8.62701e-07	-6.05984e-07	-6.60471e-07	-1.2608e-06	-1.47299e-06	-2.12766e-06	-6.96691e-07	-1.29245e-06		17.3	-4.98817e-05	-3.85473e-05	-2.69195e-05	-4.25701e-05		4.27928	-5.1476e-05
21.4	-1.00347e-06	1.69442e-07	1.46221e-07	-2.62397e-07	-8.25037e-07	-4.25951e-07	-7.20721e-08	-4.43055e-07	-5.47538e-07	-2.59505e-07	-1.99326e-07	-1.33281e-07	-3.14495e-07	3.84095e-07	1.78738e-06	1.71065e-08	1.67123e-07	-5.43741e-07	-1.02753e-07	-2.05055e-07	-8.49045e-07	-6.61525e-07	-6.87539e-07	-1.31216e-06	-1.31964e-06	-2.12848e-06	-7.53483e-07	-1.45676e-06		17.4	-5.03049e-05	-3.84499e-05	-2.70303e-05	-4.23286e-05		4.3	-5.1474e-05
21.5	-1.18364e-06	6.5907e-07	2.45954e-07	-3.62637e-07	-8.44766e-07	-4.62221e-07	-2.45176e-07	-3.55719e-07	-7.62131e-07	-4.74146e-07	3.12611e-08	-2.0363e-07	-4.29232e-07	-9.35229e-08	8.488e-07	9.72668e-09	1.06354e-07	-4.03501e-07	-1.58873e-07	-1.52917e-07	-8.67358e-07	-7.41767e-07	-6.73957e-07	-1.36641e-06	-1.16629e-06	-2.13511e-06	-7.95753e-07	-1.57749e-06		17.5	-5.06081e-05	-3.86982e-05	-2.71078e-05	-4.21159e-05		4.3043	-5.14736e-05
21.6	-1.39361e-06	1.21428e-06	3.92645e-07	-4.68835e-07	-8.37662e-07	-5.01465e-07	-4.59999e-07	-2.75086e-07	-1.02217e-06	-7.253e-07	2.73778e-07	-2.68009e-07	-5.79739e-07	-6.65775e-07	-4.05016e-07	2.34695e-09	3.72878e-08	-2.6326e-07	-2.1499e-07	-1.00774e-07	-8.8567e-07	-8.22009e-07	-6.60376e-07	-1.42067e-06	-1.14457e-06	-2.14174e-06	-8.38023e-07	-1.69823e-06		17.6	-5.02113e-05	-3.85583e-05	-2.70625e-05	-4.20103e-05		4.32933	-5.14711e-05
21.7	-1.14139e-06	6.99585e-07	4.29114e-08	-1.86806e-08	-8.51925e-07	-4.59364e-07	-6.62024e-07	-3.22822e-07	-9.2699e-07	-7.11065e-07	3.79343e-07	-4.22259e-07	-5.59028e-07	-6.94511e-07	-7.00178e-07	-1.88698e-08	-6.87511e-08	-1.54566e-07	-2.56718e-07	-6.68884e-08	-9.03977e-07	-8.92288e-07	-6.479e-07	-1.42567e-06	-1.24484e-06	-2.16552e-06	-8.71435e-07	-1.76196e-06		17.7	-4.95172e-05	-3.83243e-05	-2.70278e-05	-4.19779e-05		4.35435	-5.14687e-05
21.8	-8.07933e-07	-3.1697e-09	-3.9408e-07	5.29274e-07	-8.69939e-07	-4.02957e-07	-8.61793e-07	-3.93115e-07	-7.69359e-07	-6.50176e-07	4.60843e-07	-5.92302e-07	-5.0822e-07	-6.27706e-07	-8.26825e-07	-1.01738e-07	-1.7479e-07	-1.86432e-07	-2.34345e-07	-1.14359e-07	-9.22258e-07	-9.1818e-07	-6.40345e-07	-1.21121e-06	-1.34512e-06	-2.26571e-06	-8.65379e-07	-1.57173e-06		17.8	-4.87814e-05	-3.85053e-05	-2.70329e-05	-4.22194e-05		4.37938	-5.14663e-05
21.9	-1.0278e-07	-2.95753e-07	-1.77378e-07	3.0819e-07	-8.02458e-07	-5.90106e-07	-8.00892e-07	-4.54871e-07	-6.33102e-07	-6.44859e-07	2.51824e-07	-6.81137e-07	-5.68521e-07	-8.30087e-07	-1.00476e-06	-1.84607e-07	-2.80828e-07	-2.18297e-07	-2.1197e-07	-1.61825e-07	-9.4054e-07	-9.44071e-07	-6.32792e-07	-9.96761e-07	-1.42492e-06	-2.36591e-06	-8.59323e-07	-1.38149e-06		17.9	-4.91309e-05	-3.83092e-05	-2.70369e-05	-4.23913e-05		4.4	-5.14643e-05
22	6.68432e-07	-5.15439e-07	1.55501e-07	-4.95601e-08	-7.19777e-07	-8.20532e-07	-6.9366e-07	-5.15103e-07	-5.00637e-07	-6.49414e-07	-8.81653e-09	-7.55535e-07	-6.48565e-07	-1.08031e-06	-1.19181e-06	-2.67475e-07	-4.15024e-07	-2.50161e-07	-1.89591e-07	-2.09288e-07	-9.5882e-07	-9.69963e-07	-6.25239e-07	-7.82307e-07	-1.41349e-06	-2.4661e-06	-8.53267e-07	-1.19125e-06		18	-5.07863e-05	-3.83579e-05	-2.70369e-05	-4.23007e-05		4.4044	-5.14639e-05
22.1	6.54803e-07	-2.27535e-07	2.0257e-07	-5.43816e-07	-5.6034e-07	-6.62762e-07	-6.58974e-07	-6.4356e-07	-4.1933e-07	-6.75268e-07	8.03231e-08	-7.19041e-07	-7.24329e-07	-6.99258e-07	-1.58359e-06	-2.22385e-07	-5.54279e-07	-1.822e-07	-1.33944e-07	-1.87647e-07	-9.77126e-07	-9.98396e-07	-6.61169e-07	-8.39145e-07	-1.40206e-06	-2.43323e-06	-8.1397e-07	-1.40537e-06		18.1	-5.11318e-05	-3.81496e-05	-2.70211e-05	-4.22731e-05		4.42943	-5.14615e-05
22.2	5.0017e-07	1.51567e-07	1.98294e-07	-1.06259e-06	-3.87108e-07	-4.35242e-07	-6.37316e-07	-7.84268e-07	-3.47207e-07	-7.04944e-07	2.32313e-07	-6.62619e-07	-7.99321e-07	-2.04793e-07	-2.01216e-06	-1.54306e-07	-6.93533e-07	-9.6303e-08	-7.2317e-08	-1.53587e-07	-9.95435e-07	-1.02729e-06	-7.04913e-07	-9.44724e-07	-1.39063e-06	-2.37645e-06	-7.68701e-07	-1.69213e-06		18.2	-5.09479e-05	-3.82778e-05	-2.69456e-05	-4.24844e-05		4.45445	-5.14591e-05
22.3	7.37358e-07	-1.86568e-08	3.55848e-07	-1.24917e-06	-4.43858e-07	-4.37703e-07	-8.11516e-07	-9.37736e-07	-2.87889e-07	-7.34615e-07	6.49318e-08	-6.70085e-07	-7.21026e-07	-2.25531e-07	-1.98933e-06	-8.62266e-08	-7.13729e-07	-1.04054e-08	-1.06876e-08	-1.19524e-07	-1.01374e-06	-1.05618e-06	-7.48656e-07	-1.0503e-06	-1.41247e-06	-2.31967e-06	-7.23432e-07	-1.9789e-06		18.3	-4.99898e-05	-3.8113e-05	-2.68514e-05	-4.25854e-05		4.47948	-5.14567e-05
22.4	1.04571e-06	-2.88643e-07	5.42797e-07	-1.37541e-06	-5.4237e-07	-4.81925e-07	-1.02128e-06	-1.09351e-06	-2.30889e-07	-7.64281e-07	-1.60444e-07	-6.89149e-07	-6.1489e-07	-3.39835e-07	-1.88451e-06	-5.21533e-08	-6.20494e-07	-4.1998e-08	-2.32533e-08	-1.34937e-07	-1.02432e-06	-1.04179e-06	-7.75405e-07	-1.12804e-06	-1.44029e-06	-2.3201e-06	-7.70905e-07	-2.08323e-06		18.4	-4.93867e-05	-3.83247e-05	-2.66854e-05	-4.22633e-05		4.5	-5.14547e-05
22.5	7.67312e-07	-5.94145e-09	4.10939e-07	-1.76102e-06	-6.2382e-07	-6.7917e-07	-1.06948e-06	-1.10474e-06	-4.16156e-07	-9.80998e-07	-3.81546e-07	-7.20956e-07	-5.72496e-07	-3.39395e-07	-1.54155e-06	-5.04788e-08	-5.27258e-07	-1.85529e-07	-1.06508e-07	-1.97489e-07	-1.02751e-06	-9.86166e-07	-7.85962e-07	-1.17927e-06	-1.4681e-06	-2.37502e-06	-9.06739e-07	-2.01375e-06		18.5	-4.908e-05	-3.81022e-05	-2.65442e-05	-4.20292e-05		4.6	-5.14451e-05
22.6	3.81207e-07	3.78221e-07	2.20561e-07	-2.19423e-06	-7.02132e-07	-9.04498e-07	-1.08801e-06	-1.08942e-06	-6.4589e-07	-1.23205e-06	-6.01856e-07	-7.55098e-07	-5.41802e-07	-3.1789e-07	-1.15487e-06	-4.88043e-08	-4.52129e-07	-3.29058e-07	-1.8976e-07	-2.60037e-07	-1.03071e-06	-9.30545e-07	-7.9652e-07	-1.23049e-06	-1.50672e-06	-2.42994e-06	-1.04257e-06	-1.94427e-06		18.6	-4.90286e-05	-3.84263e-05	-2.64989e-05	-4.21348e-05		4.7	-5.14354e-05
22.7	2.32803e-07	4.56792e-07	4.70805e-08	-1.90164e-06	-7.42253e-07	-7.47801e-07	-1.02586e-06	-9.76474e-07	-6.42211e-07	-1.24118e-06	-6.0995e-07	-9.29291e-07	-4.81389e-07	-3.98252e-07	-1.03989e-06	-4.07413e-08	-4.6154e-07	-4.61409e-07	-2.54373e-07	-3.12993e-07	-1.04243e-06	-8.83973e-07	-8.10277e-07	-1.2716e-06	-1.55564e-06	-2.47261e-06	-1.12516e-06	-1.85189e-06		18.7	-4.97761e-05	-3.82464e-05	-2.64701e-05	-4.22682e-05		4.8	-5.14258e-05
22.8	1.28504e-07	4.78667e-07	-1.23261e-07	-1.47437e-06	-7.75282e-07	-5.20217e-07	-9.48742e-07	-8.45409e-07	-5.9522e-07	-1.20541e-06	-5.78664e-07	-1.12946e-06	-4.15459e-07	-4.97512e-07	-9.75322e-07	-2.85115e-09	-4.7095e-07	-5.41564e-07	-2.31974e-07	-3.21182e-07	-1.09396e-06	-8.79645e-07	-8.38973e-07	-1.26547e-06	-1.60456e-06	-2.4581e-06	-9.59131e-07	-1.65259e-06		18.8	-4.98893e-05	-3.85302e-05	-2.65053e-05	-4.25098e-05		4.9	-5.14162e-05
22.9	1.13212e-07	2.12377e-07	8.36193e-08	-1.22083e-06	-1.01597e-06	-3.98594e-07	-1.00724e-06	-8.24509e-07	-6.20265e-07	-1.02981e-06	-8.60996e-07	-1.16858e-06	-4.47073e-07	-6.09474e-07	-3.81001e-07	3.5039e-08	-4.8036e-07	-6.21719e-07	-2.09572e-07	-3.29367e-07	-1.14548e-06	-8.75318e-07	-8.6767e-07	-1.25934e-06	-1.64336e-06	-2.44359e-06	-7.93104e-07	-1.45329e-06		18.9	-4.94778e-05	-3.85891e-05	-2.6564e-05	-4.26636e-05		5	-5.14065e-05
23	1.14601e-07	-1.07903e-07	3.61181e-07	-9.99826e-07	-1.29556e-06	-2.96817e-07	-1.09115e-06	-8.24242e-07	-6.588e-07	-8.28009e-07	-1.20208e-06	-1.17752e-06	-4.96961e-07	-7.23814e-07	3.12583e-07	7.29293e-08	-4.79637e-07	-7.01873e-07	-1.87168e-07	-3.37548e-07	-1.197e-06	-8.7099e-07	-8.96367e-07	-1.25321e-06	-1.63492e-06	-2.42908e-06	-6.27076e-07	-1.254e-06		19	-4.98868e-05	-3.83267e-05	-2.67149e-05	-4.24724e-05		5.1	-5.13969e-05
23.1	2.29407e-08	2.48738e-07	1.64911e-07	-6.39262e-07	-1.35514e-06	-3.05058e-07	-1.10312e-06	-8.23966e-07	-8.24242e-07	-7.48828e-07	-1.20468e-06	-1.00454e-06	-4.49424e-07	-6.51961e-07	2.70061e-07	9.05025e-08	-4.76994e-07	-5.63715e-07	-2.51067e-07	-3.73654e-07	-1.12156e-06	-8.81912e-07	-8.94589e-07	-1.30292e-06	-1.62649e-06	-2.39174e-06	-6.48864e-07	-1.37707e-06		19.1	-4.97735e-05	-3.83299e-05	-2.68263e-05	-4.23308e-05		5.2	-5.13873e-05
23.2	-8.63351e-08	7.33552e-07	-1.21074e-07	-2.52269e-07	-1.37305e-06	-3.34123e-07	-1.10147e-06	-8.23681e-07	-1.01371e-06	-6.92861e-07	-1.14317e-06	-7.9712e-07	-3.83438e-07	-5.44852e-07	8.81663e-08	1.04229e-07	-4.74351e-07	-3.84219e-07	-3.31306e-07	-4.15044e-07	-1.02208e-06	-8.95722e-07	-8.87041e-07	-1.36319e-06	-1.61806e-06	-2.35006e-06	-7.06213e-07	-1.56118e-06		19.2	-5.00307e-05	-3.86547e-05	-2.6781e-05	-4.23862e-05		5.3	-5.13776e-05
23.3	-1.82402e-08	5.08775e-07	-5.71755e-07	-5.57919e-07	-1.09107e-06	-4.4337e-07	-1.01534e-06	-8.9519e-07	-9.20147e-07	-6.32736e-07	-9.50681e-07	-9.10705e-07	-5.20273e-07	-6.10955e-07	-4.02113e-07	1.17955e-07	-5.05249e-07	-2.04723e-07	-4.11542e-07	-4.5643e-07	-9.22595e-07	-9.09532e-07	-8.79494e-07	-1.42347e-06	-1.70357e-06	-2.30839e-06	-7.63563e-07	-1.74528e-06		19.3	-5.02216e-05	-3.81852e-05	-2.67619e-05	-4.24103e-05		5.4	-5.1368e-05
23.4	8.37936e-08	1.48238e-07	-1.05394e-06	-9.96086e-07	-7.51717e-07	-5.67951e-07	-9.13047e-07	-9.80427e-07	-7.72432e-07	-5.71811e-07	-7.33118e-07	-1.0857e-06	-6.95912e-07	-7.10196e-07	-9.51392e-07	6.45999e-08	-5.6901e-07	-1.45684e-07	-4.68911e-07	-5.02386e-07	-8.32286e-07	-9.30958e-07	-8.18569e-07	-1.4502e-06	-1.80686e-06	-2.25907e-06	-9.00215e-07	-1.85468e-06		19.4	-4.92249e-05	-3.80345e-05	-2.68474e-05	-4.23097e-05		5.5	-5.13584e-05
23.5	-4.50854e-07	-1.53258e-07	-7.56118e-07	-8.27082e-07	-8.21348e-07	-6.41986e-07	-9.58336e-07	-9.13874e-07	-7.21722e-07	-5.9098e-07	-6.84242e-07	-1.21849e-06	-7.15497e-07	-3.70882e-07	-8.63938e-07	-5.44827e-08	-6.32771e-07	-2.04669e-07	-5.03874e-07	-5.52819e-07	-7.50967e-07	-9.59848e-07	-7.05343e-07	-1.44407e-06	-1.91016e-06	-2.20226e-06	-1.11457e-06	-1.89087e-06		19.5	-4.9485e-05	-3.81215e-05	-2.6923e-05	-4.22261e-05		5.6	-5.13487e-05
23.6	-1.10858e-06	-4.43338e-07	-3.07499e-07	-5.40695e-07	-9.70036e-07	-7.06242e-07	-1.03215e-06	-8.1797e-07	-6.8976e-07	-6.25628e-07	-6.67969e-07	-1.34311e-06	-7.0491e-07	5.3215e-08	-6.5339e-07	-1.73565e-07	-6.97045e-07	-2.63653e-07	-5.38835e-07	-6.03249e-07	-6.69647e-07	-9.88738e-07	-5.92118e-07	-1.43794e-06	-1.94329e-06	-2.14544e-06	-1.32892e-06	-1.92706e-06		19.6	-4.91101e-05	-3.82917e-05	-2.69582e-05	-4.2211e-05		5.7	-5.13391e-05
23.7	-1.23594e-06	-5.31349e-07	-5.74462e-07	-7.84713e-07	-8.95627e-07	-8.75703e-07	-8.87047e-07	-8.9043e-07	-7.41976e-07	-7.90773e-07	-6.18035e-07	-1.27832e-06	-5.89067e-07	-1.54128e-07	-8.35621e-10	-2.80884e-07	-7.63832e-07	-3.21615e-07	-5.79932e-07	-6.3781e-07	-6.1851e-07	-1.00944e-06	-5.0704e-07	-1.4139e-06	-1.90766e-06	-2.0958e-06	-1.47829e-06	-1.98987e-06		19.7	-5.04473e-05	-3.8323e-05	-2.69488e-05	-4.22366e-05		5.8	-5.13295e-05
23.8	-1.2597e-06	-5.79891e-07	-9.81185e-07	-1.13232e-06	-7.77637e-07	-1.0657e-06	-6.99179e-07	-9.95766e-07	-8.10627e-07	-9.81401e-07	-5.6152e-07	-1.17654e-06	-4.52664e-07	-4.84798e-07	7.38052e-07	-3.30564e-07	-8.3062e-07	-3.74571e-07	-6.51103e-07	-5.94636e-07	-7.15268e-07	-9.90033e-07	-5.59872e-07	-1.30209e-06	-1.87203e-06	-2.08129e-06	-1.30924e-06	-2.18306e-06		19.8	-4.99713e-05	-3.81105e-05	-2.67575e-05	-4.24278e-05		5.88088	-5.13217e-05
23.9	-1.67007e-06	-9.3525e-07	-8.83578e-07	-1.40006e-06	-7.22693e-07	-1.51207e-06	-7.63487e-07	-1.18936e-06	-9.25554e-07	-9.74467e-07	-5.4276e-07	-1.1714e-06	-3.70921e-07	-4.91883e-07	9.13832e-07	-3.80243e-07	-8.97407e-07	-4.27527e-07	-7.22272e-07	-5.51457e-07	-8.12025e-07	-9.70625e-07	-6.12705e-07	-1.19029e-06	-1.85074e-06	-2.06677e-06	-1.14018e-06	-2.37626e-06		19.9	-5.00903e-05	-3.80348e-05	-2.65801e-05	-4.25727e-05		5.9	-5.13199e-05
24	-2.15673e-06	-1.35115e-06	-6.86455e-07	-1.65204e-06	-6.80182e-07	-2.00901e-06	-8.77546e-07	-1.40037e-06	-1.04961e-06	-9.28547e-07	-5.31442e-07	-1.18533e-06	-2.99963e-07	-4.35116e-07	9.78505e-07	-4.29923e-07	-8.40821e-07	-4.80482e-07	-7.93438e-07	-5.08275e-07	-9.08782e-07	-9.51218e-07	-6.65538e-07	-1.07848e-06	-1.89968e-06	-2.05226e-06	-9.71125e-07	-2.56945e-06		20	-5.04501e-05	-3.82182e-05	-2.64593e-05	-4.25274e-05		5.90591	-5.13193e-05
24.1	-2.50074e-06	-1.20054e-06	-6.44583e-07	-1.6858e-06	-9.52327e-07	-2.07794e-06	-8.44681e-07	-1.29244e-06	-1.18198e-06	-8.82625e-07	-7.50944e-07	-1.1195e-06	-2.12213e-07	-4.83264e-07	7.78809e-07	-5.29924e-07	-7.5966e-07	-5.00711e-07	-7.84027e-07	-5.0034e-07	-9.85436e-07	-9.82184e-07	-7.00745e-07	-1.32419e-06	-1.94863e-06	-2.16362e-06	-9.83319e-07	-2.4177e-06		20.1	-4.9943e-05	-3.84574e-05	-2.63513e-05	-4.25251e-05		5.93093	-5.13169e-05
24.2	-2.81633e-06	-9.37082e-07	-6.3363e-07	-1.67608e-06	-1.28714e-06	-2.0616e-06	-7.82543e-07	-1.12099e-06	-1.316e-06	-8.36697e-07	-1.01641e-06	-1.03778e-06	-1.21117e-07	-5.52308e-07	5.26459e-07	-6.3995e-07	-6.78499e-07	-5.14421e-07	-7.58565e-07	-4.99422e-07	-1.05809e-06	-1.02318e-06	-7.32441e-07	-1.64111e-06	-1.99757e-06	-2.30005e-06	-1.03161e-06	-2.19724e-06		20.2	-4.92234e-05	-3.87594e-05	-2.62959e-05	-4.27012e-05		5.95596	-5.13145e-05
24.3	-2.07626e-06	-8.95622e-07	-1.08351e-06	-1.57007e-06	-1.27009e-06	-1.65987e-06	-7.7909e-07	-1.18412e-06	-1.32436e-06	-7.78244e-07	-9.97026e-07	-1.06084e-06	-1.72442e-07	-3.82548e-07	4.29099e-07	-7.49975e-07	-5.98845e-07	-5.2813e-07	-7.331e-07	-4.985e-07	-1.13074e-06	-1.06418e-06	-7.64137e-07	-1.95802e-06	-2.03896e-06	-2.43648e-06	-1.07991e-06	-1.97678e-06		20.3	-4.94691e-05	-3.88016e-05	-2.63251e-05	-4.2823e-05		5.98098	-5.13121e-05
24.4	-1.12378e-06	-8.98824e-07	-1.62612e-06	-1.44468e-06	-1.18223e-06	-1.18059e-06	-7.87437e-07	-1.29445e-06	-1.30742e-06	-7.17266e-07	-9.20316e-07	-1.10497e-06	-2.52421e-07	-1.64738e-07	3.62928e-07	-7.98331e-07	-5.20709e-07	-5.23797e-07	-6.86572e-07	-4.99068e-07	-1.17329e-06	-1.09464e-06	-8.27424e-07	-2.03278e-06	-2.07885e-06	-2.54734e-06	-1.0515e-06	-1.86313e-06		20.4	-4.98717e-05	-3.88016e-05	-2.67075e-05	-4.27173e-05		6	-5.13103e-05
24.5	-7.06569e-07	-5.75877e-07	-1.36153e-06	-1.72071e-06	-1.30769e-06	-9.68933e-07	-1.03829e-06	-1.40897e-06	-1.22773e-06	-8.52825e-07	-9.73198e-07	-1.10304e-06	-3.28203e-07	-5.24053e-07	3.13495e-07	-7.84573e-07	-4.42572e-07	-5.01289e-07	-6.1883e-07	-5.01136e-07	-1.18553e-06	-1.11447e-06	-9.22528e-07	-1.86362e-06	-2.11874e-06	-2.63244e-06	-9.45818e-07	-1.85705e-06		20.5	-5.03175e-05	-3.85207e-05	-2.70282e-05	-4.2655e-05		6.00601	-5.13097e-05
24.6	-3.98134e-07	-1.86647e-07	-9.32904e-07	-2.07832e-06	-1.47649e-06	-8.11661e-07	-1.33842e-06	-1.52433e-06	-1.13528e-06	-1.02832e-06	-1.05241e-06	-1.09175e-06	-4.03129e-07	-1.00065e-06	2.67469e-07	-7.70816e-07	-3.934e-07	-4.78781e-07	-5.51084e-07	-5.03201e-07	-1.19777e-06	-1.13431e-06	-1.01763e-06	-1.69446e-06	-2.10747e-06	-2.71755e-06	-8.4014e-07	-1.85097e-06		20.6	-5.07704e-05	-3.81936e-05	-2.70886e-05	-4.27758e-05		6.03103	-5.13073e-05
24.7	-3.15174e-07	-5.40512e-07	-1.15977e-06	-1.8055e-06	-1.67447e-06	-8.08886e-07	-1.42566e-06	-1.54362e-06	-1.07624e-06	-9.53293e-07	-1.06483e-06	-1.17651e-06	-2.52616e-07	-5.29525e-07	-1.83537e-07	-7.51662e-07	-4.93399e-07	-4.53816e-07	-4.90703e-07	-5.16556e-07	-1.2267e-06	-1.15365e-06	-1.1093e-06	-1.5626e-06	-2.04468e-06	-2.78204e-06	-7.45756e-07	-1.88023e-06		20.7	-5.074e-05	-3.82764e-05	-2.71238e-05	-4.28891e-05		6.05606	-5.13049e-05
24.8	-2.78491e-07	-1.0469e-06	-1.52118e-06	-1.40328e-06	-1.87843e-06	-8.37816e-07	-1.4692e-06	-1.54319e-06	-1.02404e-06	-8.2684e-07	-1.06352e-06	-1.28097e-06	-5.58269e-08	1.36131e-07	-7.17663e-07	-7.04718e-07	-5.93397e-07	-4.16198e-07	-4.68252e-07	-5.88074e-07	-1.34159e-06	-1.17046e-06	-1.18327e-06	-1.62287e-06	-1.98189e-06	-2.74036e-06	-7.09542e-07	-2.09152e-06		20.8	-5.06293e-05	-3.84274e-05	-2.70513e-05	-4.29706e-05		6.08108	-5.13025e-05
24.9	7.49227e-08	-1.48661e-06	-1.75338e-06	-1.48035e-06	-1.58223e-06	-7.75027e-07	-1.39603e-06	-1.61361e-06	-1.08441e-06	-9.213e-07	-1.22064e-06	-1.21455e-06	-2.15999e-08	5.57229e-08	-1.14757e-06	-6.57774e-07	-6.93394e-07	-3.78579e-07	-4.458e-07	-6.59588e-07	-1.45648e-06	-1.18726e-06	-1.25723e-06	-1.68314e-06	-1.95101e-06	-2.69869e-06	-6.73328e-07	-2.30282e-06		20.9	-5.09838e-05	-3.86645e-05	-2.69789e-05	-4.30521e-05		6.1	-5.13006e-05
25	4.93996e-07	-1.91249e-06	-1.95879e-06	-1.65676e-06	-1.18235e-06	-6.93218e-07	-1.29865e-06	-1.6987e-06	-1.16811e-06	-1.06155e-06	-1.41058e-06	-1.1127e-06	-2.10684e-08	-1.79336e-07	-1.55588e-06	-6.1083e-07	-7.06009e-07	-3.40959e-07	-4.23344e-07	-7.31098e-07	-1.57136e-06	-1.20407e-06	-1.3312e-06	-1.74341e-06	-2.08446e-06	-2.65701e-06	-6.37114e-07	-2.51411e-06		21	-5.14165e-05	-3.8916e-05	-2.69064e-05	-4.31336e-05		6.10611	-5.13001e-05
																														21.1	-5.13332e-05	-3.88752e-05	-2.69371e-05	-4.31377e-05		6.13113	-5.12976e-05
																														21.2	-5.11622e-05	-3.87847e-05	-2.69854e-05	-4.31287e-05		6.15616	-5.12952e-05
																														21.3	-5.08236e-05	-3.89174e-05	-2.70337e-05	-4.31196e-05		6.18118	-5.12928e-05
																														21.4	-5.04563e-05	-3.90885e-05	-2.70695e-05	-4.31168e-05		6.2	-5.1291e-05
																														21.5	-5.05004e-05	-3.92295e-05	-2.70937e-05	-4.31199e-05		6.20621	-5.12904e-05
																														21.6	-5.06161e-05	-3.93654e-05	-2.71178e-05	-4.31229e-05		6.23123	-5.1288e-05
																														21.7	-5.02954e-05	-3.92573e-05	-2.71392e-05	-4.31431e-05		6.25626	-5.12856e-05
																														21.8	-4.98978e-05	-3.91063e-05	-2.71483e-05	-4.32397e-05		6.28128	-5.12832e-05
																														21.9	-4.99874e-05	-3.90536e-05	-2.71573e-05	-4.33362e-05		6.3	-5.12814e-05
																														22	-5.01635e-05	-3.90185e-05	-2.71664e-05	-4.34328e-05		6.30631	-5.12808e-05
																														22.1	-4.9943e-05	-3.89448e-05	-2.7178e-05	-4.33964e-05		6.33133	-5.12784e-05
																														22.2	-4.96511e-05	-3.88643e-05	-2.71901e-05	-4.3336e-05		6.35636	-5.1276e-05
																														22.3	-4.97851e-05	-3.87753e-05	-2.72022e-05	-4.32756e-05		6.38138	-5.12736e-05
																														22.4	-4.99965e-05	-3.86848e-05	-2.72467e-05	-4.32724e-05		6.4	-5.12718e-05
																														22.5	-5.00718e-05	-3.86069e-05	-2.73222e-05	-4.33238e-05		6.40641	-5.12712e-05
																														22.6	-5.01221e-05	-3.85314e-05	-2.73976e-05	-4.33751e-05		6.43143	-5.12688e-05
																														22.7	-4.98753e-05	-3.85663e-05	-2.74619e-05	-4.34142e-05		6.45646	-5.12664e-05
																														22.8	-4.95733e-05	-3.86217e-05	-2.7474e-05	-4.33961e-05		6.48148	-5.1264e-05
																														22.9	-4.96062e-05	-3.86262e-05	-2.74861e-05	-4.33779e-05		6.5	-5.12622e-05
																														23	-4.97018e-05	-3.86211e-05	-2.74981e-05	-4.33598e-05		6.50651	-5.12616e-05
																														23.1	-4.95013e-05	-3.86246e-05	-2.75559e-05	-4.33189e-05		6.53153	-5.12592e-05
																														23.2	-4.92447e-05	-3.86296e-05	-2.76224e-05	-4.32736e-05		6.55656	-5.12568e-05
																														23.3	-4.91358e-05	-3.85755e-05	-2.76888e-05	-4.32284e-05		6.58158	-5.12543e-05
																														23.4	-4.90553e-05	-3.851e-05	-2.77339e-05	-4.31754e-05		6.6	-5.12526e-05
																														23.5	-4.93248e-05	-3.83771e-05	-2.7758e-05	-4.3115e-05		6.60661	-5.12519e-05
																														23.6	-4.9662e-05	-3.82312e-05	-2.77822e-05	-4.30546e-05		6.63163	-5.12495e-05
																														23.7	-4.96244e-05	-3.82243e-05	-2.78033e-05	-4.30014e-05		6.65666	-5.12471e-05
																														23.8	-4.95137e-05	-3.82444e-05	-2.78093e-05	-4.29833e-05		6.68168	-5.12447e-05
																														23.9	-4.9983e-05	-3.84074e-05	-2.78153e-05	-4.29652e-05		6.7	-5.1243e-05
																														24	-5.05667e-05	-3.85986e-05	-2.78214e-05	-4.29471e-05		6.70671	-5.12423e-05
																														24.1	-5.04161e-05	-3.86262e-05	-2.77443e-05	-4.30548e-05		6.73173	-5.12399e-05
																														24.2	-5.01192e-05	-3.86212e-05	-2.76507e-05	-4.31877e-05		6.75676	-5.12375e-05
																														24.3	-4.97259e-05	-3.87418e-05	-2.75571e-05	-4.33205e-05		6.78178	-5.12351e-05
																														24.4	-4.93133e-05	-3.88878e-05	-2.74515e-05	-4.34278e-05		6.8	-5.12334e-05
																														24.5	-4.94026e-05	-3.89249e-05	-2.73338e-05	-4.35093e-05		6.80681	-5.12327e-05
																														24.6	-4.95939e-05	-3.894e-05	-2.7216e-05	-4.35908e-05		6.83183	-5.12303e-05
																														24.7	-4.94594e-05	-3.88466e-05	-2.71086e-05	-4.36517e-05		6.85686	-5.12279e-05
																														24.8	-4.92581e-05	-3.87309e-05	-2.70543e-05	-4.36064e-05		6.88188	-5.12255e-05
																														24.9	-4.93778e-05	-3.86777e-05	-2.69999e-05	-4.35612e-05		6.9	-5.12238e-05
																														25	-4.9564e-05	-3.86374e-05	-2.69456e-05	-4.35159e-05		6.90691	-5.12231e-05
																														25.1	-5.00789e-05	-3.85929e-05	-2.70111e-05	-4.34731e-05		6.93193	-5.12207e-05
																														25.2	-5.06625e-05	-3.85476e-05	-2.71016e-05	-4.34308e-05		6.95696	-5.12183e-05
																														25.3	-5.0349e-05	-3.86104e-05	-2.71922e-05	-4.33886e-05		6.98198	-5.12159e-05
																														25.4	-4.98458e-05	-3.8696e-05	-2.72561e-05	-4.33403e-05		7	-5.12142e-05
																														25.5	-5.02177e-05	-3.8769e-05	-2.72923e-05	-4.3286e-05		7.00701	-5.12135e-05
																														25.6	-5.07762e-05	-3.88394e-05	-2.73285e-05	-4.32316e-05		7.03203	-5.12111e-05
																														25.7	-5.06888e-05	-3.88602e-05	-2.73591e-05	-4.32177e-05		7.05706	-5.12087e-05
																														25.8	-5.04624e-05	-3.88703e-05	-2.73591e-05	-4.3423e-05		7.08208	-5.12063e-05
																														25.9	-5.02153e-05	-3.88514e-05	-2.73591e-05	-4.36283e-05		7.1	-5.12046e-05
																														26	-4.99637e-05	-3.88262e-05	-2.73591e-05	-4.38336e-05		7.10711	-5.12039e-05
																														26.1	-5.01908e-05	-3.88506e-05	-2.74333e-05	-4.37591e-05		7.13213	-5.12015e-05
																														26.2	-5.05229e-05	-3.88858e-05	-2.75239e-05	-4.36233e-05		7.15716	-5.11991e-05
																														26.3	-5.01341e-05	-3.88181e-05	-2.76145e-05	-4.34874e-05		7.18218	-5.11967e-05
																														26.4	-4.95856e-05	-3.87276e-05	-2.76758e-05	-4.34568e-05		7.2	-5.1195e-05
																														26.5	-4.96046e-05	-3.87233e-05	-2.7706e-05	-4.35383e-05		7.20721	-5.11943e-05
																														26.6	-4.97506e-05	-3.87384e-05	-2.77362e-05	-4.36199e-05		7.23223	-5.11919e-05
																														26.7	-4.95845e-05	-3.8774e-05	-2.77418e-05	-4.3691e-05		7.25726	-5.11895e-05
																														26.8	-4.9348e-05	-3.88142e-05	-2.76059e-05	-4.37031e-05		7.28228	-5.11871e-05
																														26.9	-4.90992e-05	-3.86947e-05	-2.747e-05	-4.37152e-05		7.3	-5.11854e-05
																														27	-4.88476e-05	-3.85387e-05	-2.73342e-05	-4.37273e-05		7.30731	-5.11847e-05
																														27.1	-4.92424e-05	-3.85259e-05	-2.73161e-05	-4.3705e-05		7.33233	-5.11823e-05
																														27.2	-4.97859e-05	-3.8546e-05	-2.73252e-05	-4.36748e-05		7.35736	-5.11799e-05
																														27.3	-4.97575e-05	-3.87009e-05	-2.73342e-05	-4.36446e-05		7.38238	-5.11775e-05
																														27.4	-4.95965e-05	-3.88871e-05	-2.73836e-05	-4.37874e-05		7.4	-5.11758e-05
																														27.5	-4.97046e-05	-3.8902e-05	-2.74772e-05	-4.41195e-05		7.40741	-5.11751e-05
																														27.6	-4.98757e-05	-3.88769e-05	-2.75708e-05	-4.44516e-05		7.43243	-5.11727e-05
																														27.7	-4.98921e-05	-3.89494e-05	-2.7646e-05	-4.47345e-05		7.45746	-5.11703e-05
																														27.8	-4.98719e-05	-3.9045e-05	-2.76098e-05	-4.47194e-05		7.48248	-5.11679e-05
																														27.9	-4.95633e-05	-3.89171e-05	-2.75735e-05	-4.47044e-05		7.5	-5.11662e-05
																														28	-4.91859e-05	-3.8736e-05	-2.75373e-05	-4.46893e-05		7.50751	-5.11655e-05
																														28.1	-4.90763e-05	-3.8563e-05	-2.74889e-05	-4.46036e-05		7.53253	-5.11631e-05
																														28.2	-4.9031e-05	-3.83919e-05	-2.74376e-05	-4.45009e-05		7.55756	-5.11607e-05
																														28.3	-4.93785e-05	-3.83625e-05	-2.73862e-05	-4.43982e-05		7.58258	-5.11583e-05
																														28.4	-4.98213e-05	-3.83675e-05	-2.73633e-05	-4.4351e-05		7.6	-5.11566e-05
																														28.5	-5.00013e-05	-3.83968e-05	-2.73724e-05	-4.43661e-05		7.60761	-5.11559e-05
																														28.6	-5.0117e-05	-3.8432e-05	-2.73815e-05	-4.43812e-05		7.63263	-5.11535e-05
																														28.7	-5.00028e-05	-3.85641e-05	-2.73812e-05	-4.43865e-05		7.65766	-5.11511e-05
																														28.8	-4.98318e-05	-3.87201e-05	-2.73208e-05	-4.43291e-05		7.68268	-5.11487e-05
																														28.9	-4.9427e-05	-3.87794e-05	-2.72605e-05	-4.42718e-05		7.7	-5.1147e-05
																														29	-4.8964e-05	-3.88146e-05	-2.72001e-05	-4.42144e-05		7.70771	-5.11463e-05
																														29.1	-4.92732e-05	-3.89102e-05	-2.72097e-05	-4.42994e-05		7.73273	-5.11439e-05
																														29.2	-4.97764e-05	-3.90209e-05	-2.72368e-05	-4.44202e-05		7.75776	-5.11415e-05
																														29.3	-5.01512e-05	-3.90754e-05	-2.7264e-05	-4.4541e-05		7.78278	-5.11391e-05
																														29.4	-5.04933e-05	-3.91156e-05	-2.73066e-05	-4.45806e-05		7.8	-5.11374e-05
																														29.5	-5.03345e-05	-3.91118e-05	-2.73669e-05	-4.45262e-05		7.80781	-5.11367e-05
																														29.6	-5.00477e-05	-3.90967e-05	-2.74273e-05	-4.44718e-05		7.83283	-5.11343e-05
																														29.7	-5.04731e-05	-3.90616e-05	-2.74977e-05	-4.44206e-05		7.85786	-5.11319e-05
																														29.8	-5.10819e-05	-3.90214e-05	-2.76366e-05	-4.43904e-05		7.88288	-5.11295e-05
																														29.9	-5.09399e-05	-3.92328e-05	-2.77755e-05	-4.43602e-05		7.9	-5.11278e-05
																														30	-5.06028e-05	-3.95095e-05	-2.79144e-05	-4.433e-05		7.90791	-5.11271e-05
																														30.1	-5.05495e-05	-3.9579e-05	-2.79169e-05	-4.44194e-05		7.93293	-5.11247e-05
																														30.2	-5.05706e-05	-3.9594e-05	-2.78837e-05	-4.45402e-05		7.95796	-5.11223e-05
																														30.3	-5.05918e-05	-3.96091e-05	-2.78505e-05	-4.46609e-05		7.98298	-5.11199e-05
																														30.4	-5.04861e-05	-3.95704e-05	-2.78242e-05	-4.46163e-05		8	-5.11182e-05
																														30.5	-5.02294e-05	-3.94678e-05	-2.78061e-05	-4.43747e-05		8.00801	-5.11175e-05
																														30.6	-4.99728e-05	-3.93651e-05	-2.7788e-05	-4.41332e-05		8.03303	-5.11151e-05
																														30.7	-4.97323e-05	-3.92749e-05	-2.7771e-05	-4.39319e-05		8.05806	-5.11127e-05
																														30.8	-4.96085e-05	-3.92749e-05	-2.77619e-05	-4.40225e-05		8.08308	-5.11103e-05
																														30.9	-4.94847e-05	-3.92749e-05	-2.77528e-05	-4.4113e-05		8.1	-5.11087e-05
																														31	-4.93609e-05	-3.92749e-05	-2.77437e-05	-4.42036e-05		8.10811	-5.11079e-05
																														31.1	-4.94102e-05	-3.91635e-05	-2.76825e-05	-4.42657e-05		8.13313	-5.11055e-05
																														31.2	-4.95069e-05	-3.90216e-05	-2.7607e-05	-4.432e-05		8.15816	-5.11031e-05
																														31.3	-4.96035e-05	-3.88797e-05	-2.75316e-05	-4.43744e-05		8.18318	-5.11007e-05
																														31.4	-4.95901e-05	-3.88247e-05	-2.75702e-05	-4.44015e-05		8.2	-5.10991e-05
																														31.5	-4.94422e-05	-3.8876e-05	-2.77483e-05	-4.43955e-05		8.20821	-5.10983e-05
																														31.6	-4.92942e-05	-3.89273e-05	-2.79264e-05	-4.43895e-05		8.23323	-5.10959e-05
																														31.7	-4.91476e-05	-3.89756e-05	-2.80666e-05	-4.4399e-05		8.25826	-5.10935e-05
																														31.8	-4.90118e-05	-3.89997e-05	-2.79126e-05	-4.45288e-05		8.28328	-5.10911e-05
																														31.9	-4.88759e-05	-3.90238e-05	-2.77586e-05	-4.46587e-05		8.3	-5.10895e-05
																														32	-4.874e-05	-3.9048e-05	-2.76047e-05	-4.47885e-05		8.30831	-5.10887e-05
																														32.1	-4.88228e-05	-3.90745e-05	-2.75847e-05	-4.47209e-05		8.33333	-5.10863e-05
																														32.2	-4.89677e-05	-3.91017e-05	-2.76028e-05	-4.45971e-05		8.35836	-5.10839e-05
																														32.3	-4.91126e-05	-3.91289e-05	-2.76209e-05	-4.44732e-05		8.38338	-5.10815e-05
																														32.4	-4.91479e-05	-3.9152e-05	-2.76403e-05	-4.44283e-05		8.4	-5.10799e-05
																														32.5	-4.90452e-05	-3.91701e-05	-2.76615e-05	-4.44827e-05		8.40841	-5.10791e-05
																														32.6	-4.89426e-05	-3.91882e-05	-2.76826e-05	-4.45371e-05		8.43343	-5.10767e-05
																														32.7	-4.8883e-05	-3.92119e-05	-2.7696e-05	-4.45937e-05		8.45846	-5.10743e-05
																														32.8	-4.91819e-05	-3.92813e-05	-2.76446e-05	-4.46692e-05		8.48348	-5.10719e-05
																														32.9	-4.94808e-05	-3.93508e-05	-2.75933e-05	-4.47447e-05		8.5	-5.10703e-05
																														33	-4.97797e-05	-3.94202e-05	-2.7542e-05	-4.48201e-05		8.50851	-5.10695e-05
																														33.1	-4.95894e-05	-3.93639e-05	-2.75279e-05	-4.48117e-05		8.53353	-5.10671e-05
																														33.2	-4.92542e-05	-3.92702e-05	-2.7525e-05	-4.47785e-05		8.55856	-5.10647e-05
																														33.3	-4.89191e-05	-3.91766e-05	-2.7522e-05	-4.47453e-05		8.58358	-5.10623e-05
																														33.4	-4.88077e-05	-3.91304e-05	-2.75242e-05	-4.47358e-05		8.6	-5.10608e-05
																														33.5	-4.89858e-05	-3.91455e-05	-2.75333e-05	-4.47569e-05		8.60861	-5.106e-05
																														33.6	-4.9164e-05	-3.91606e-05	-2.75423e-05	-4.4778e-05		8.63363	-5.10576e-05
																														33.7	-4.93236e-05	-3.91621e-05	-2.75571e-05	-4.47725e-05		8.65866	-5.10552e-05
																														33.8	-4.93176e-05	-3.90413e-05	-2.76236e-05	-4.4528e-05		8.68368	-5.10528e-05
																														33.9	-4.93116e-05	-3.89206e-05	-2.769e-05	-4.42835e-05		8.7	-5.10512e-05
																														34	-4.93056e-05	-3.87998e-05	-2.77564e-05	-4.40389e-05		8.70871	-5.10504e-05
																														34.1	-4.92118e-05	-3.88407e-05	-2.78275e-05	-4.40183e-05		8.73373	-5.1048e-05
																														34.2	-4.90911e-05	-3.89312e-05	-2.78999e-05	-4.40666e-05		8.75876	-5.10456e-05
																														34.3	-4.89703e-05	-3.90218e-05	-2.79724e-05	-4.41149e-05		8.78378	-5.10432e-05
																														34.4	-4.89156e-05	-3.90981e-05	-2.80034e-05	-4.41671e-05		8.8	-5.10416e-05
																														34.5	-4.89488e-05	-3.91555e-05	-2.79792e-05	-4.42244e-05		8.80881	-5.10408e-05
																														34.6	-4.8982e-05	-3.92128e-05	-2.79551e-05	-4.42818e-05		8.83383	-5.10384e-05
																														34.7	-4.90019e-05	-3.92659e-05	-2.79315e-05	-4.43268e-05		8.85886	-5.1036e-05
																														34.8	-4.88932e-05	-3.9278e-05	-2.79134e-05	-4.42513e-05		8.88388	-5.10336e-05
																														34.9	-4.87846e-05	-3.92901e-05	-2.78953e-05	-4.41758e-05		8.9	-5.10321e-05
																														35	-4.86759e-05	-3.93022e-05	-2.78771e-05	-4.41003e-05		8.90891	-5.10312e-05
																														35.1	-4.86038e-05	-3.92776e-05	-2.78613e-05	-4.41804e-05		8.93393	-5.10288e-05
																														35.2	-4.85434e-05	-3.92414e-05	-2.78462e-05	-4.43103e-05		8.95896	-5.10264e-05
																														35.3	-4.8483e-05	-3.92052e-05	-2.78311e-05	-4.44401e-05		8.98398	-5.1024e-05
																														35.4	-4.85348e-05	-3.91995e-05	-2.78185e-05	-4.45394e-05		9	-5.10225e-05
																														35.5	-4.87401e-05	-3.92358e-05	-2.78095e-05	-4.45967e-05		9.00901	-5.10216e-05
																														35.6	-4.89454e-05	-3.9272e-05	-2.78004e-05	-4.46541e-05		9.03403	-5.10192e-05
																														35.7	-4.91254e-05	-3.9302e-05	-2.77843e-05	-4.47117e-05		9.05906	-5.10169e-05
																														35.8	-4.90378e-05	-3.92657e-05	-2.76938e-05	-4.4772e-05		9.08408	-5.10145e-05
																														35.9	-4.89502e-05	-3.92295e-05	-2.76032e-05	-4.48324e-05		9.1	-5.10129e-05
																														36	-4.88627e-05	-3.91932e-05	-2.75126e-05	-4.48928e-05		9.10911	-5.10121e-05
																														36.1	-4.86731e-05	-3.91434e-05	-2.74628e-05	-4.50031e-05		9.13413	-5.10097e-05
																														36.2	-4.84497e-05	-3.90891e-05	-2.74266e-05	-4.51299e-05		9.15916	-5.10073e-05
																														36.3	-4.82263e-05	-3.90348e-05	-2.73904e-05	-4.52567e-05		9.18418	-5.10049e-05
																														36.4	-4.81571e-05	-3.89742e-05	-2.73804e-05	-4.52757e-05		9.2	-5.10034e-05
																														36.5	-4.8305e-05	-3.89048e-05	-2.74076e-05	-4.51429e-05		9.20921	-5.10025e-05
																														36.6	-4.84529e-05	-3.88353e-05	-2.74348e-05	-4.501e-05		9.23423	-5.10001e-05
																														36.7	-4.85979e-05	-3.87661e-05	-2.74684e-05	-4.48899e-05		9.25926	-5.09977e-05
																														36.8	-4.87097e-05	-3.86997e-05	-2.75771e-05	-4.49171e-05		9.28428	-5.09953e-05
																														36.9	-4.88214e-05	-3.86333e-05	-2.76858e-05	-4.49442e-05		9.3	-5.09938e-05
																														37	-4.89331e-05	-3.85668e-05	-2.77945e-05	-4.49714e-05		9.30931	-5.09929e-05
																														37.1	-4.88674e-05	-3.86778e-05	-2.78313e-05	-4.49941e-05		9.33433	-5.09905e-05
																														37.2	-4.87406e-05	-3.88499e-05	-2.78434e-05	-4.50152e-05		9.35936	-5.09881e-05
																														37.3	-4.86138e-05	-3.9022e-05	-2.78555e-05	-4.50363e-05		9.38438	-5.09858e-05
																														37.4	-4.85548e-05	-3.91904e-05	-2.78676e-05	-4.50316e-05		9.4	-5.09843e-05
																														37.5	-4.8594e-05	-3.93534e-05	-2.78797e-05	-4.49893e-05		9.40941	-5.09834e-05
																														37.6	-4.86333e-05	-3.95165e-05	-2.78918e-05	-4.49471e-05		9.43443	-5.0981e-05
																														37.7	-4.86815e-05	-3.96589e-05	-2.79052e-05	-4.49212e-05		9.45946	-5.09786e-05
																														37.8	-4.88445e-05	-3.95382e-05	-2.79353e-05	-4.51054e-05		9.48448	-5.09762e-05
																														37.9	-4.90075e-05	-3.94174e-05	-2.79655e-05	-4.52895e-05		9.5	-5.09747e-05
																														38	-4.91706e-05	-3.92966e-05	-2.79957e-05	-4.54737e-05		9.50951	-5.09738e-05
																														38.1	-4.88063e-05	-3.92515e-05	-2.8086e-05	-4.55066e-05		9.53453	-5.09714e-05
																														38.2	-4.82538e-05	-3.92334e-05	-2.81977e-05	-4.54854e-05		9.55956	-5.0969e-05
																														38.3	-4.77013e-05	-3.92152e-05	-2.83094e-05	-4.54643e-05		9.58458	-5.09666e-05
																														38.4	-4.75038e-05	-3.92044e-05	-2.83993e-05	-4.54832e-05		9.6	-5.09651e-05
																														38.5	-4.78359e-05	-3.92044e-05	-2.84567e-05	-4.55617e-05		9.60961	-5.09642e-05
																														38.6	-4.8168e-05	-3.92044e-05	-2.8514e-05	-4.56402e-05		9.63463	-5.09618e-05
																														38.7	-4.84997e-05	-3.92125e-05	-2.85665e-05	-4.57118e-05		9.65966	-5.09594e-05
																														38.8	-4.88258e-05	-3.93363e-05	-2.85483e-05	-4.56846e-05		9.68468	-5.09571e-05
																														38.9	-4.91519e-05	-3.94601e-05	-2.85302e-05	-4.56574e-05		9.7	-5.09556e-05
																														39	-4.94779e-05	-3.95839e-05	-2.85121e-05	-4.56302e-05		9.70971	-5.09547e-05
																														39.1	-4.94491e-05	-3.95909e-05	-2.85138e-05	-4.56185e-05		9.73473	-5.09523e-05
																														39.2	-4.92891e-05	-3.95547e-05	-2.85228e-05	-4.56124e-05		9.75976	-5.09499e-05
																														39.3	-4.91291e-05	-3.95184e-05	-2.85319e-05	-4.56064e-05		9.78478	-5.09475e-05
																														39.4	-4.91156e-05	-3.94727e-05	-2.85231e-05	-4.55551e-05		9.8	-5.0946e-05
																														39.5	-4.93269e-05	-3.94123e-05	-2.84869e-05	-4.54344e-05		9.80981	-5.09451e-05
																														39.6	-4.95382e-05	-3.93519e-05	-2.84506e-05	-4.53136e-05		9.83483	-5.09427e-05
																														39.7	-4.97363e-05	-3.92942e-05	-2.8413e-05	-4.52008e-05		9.85986	-5.09403e-05
																														39.8	-4.97212e-05	-3.92791e-05	-2.83526e-05	-4.52159e-05		9.88488	-5.09379e-05
																														39.9	-4.97061e-05	-3.9264e-05	-2.82922e-05	-4.5231e-05		9.9	-5.09365e-05
																														40	-4.9691e-05	-3.92489e-05	-2.82318e-05	-4.52461e-05		9.90991	-5.09355e-05
																														40.1	-4.94838e-05	-3.92294e-05	-2.82173e-05	-4.53922e-05		9.93493	-5.09332e-05
																														40.2	-4.9203e-05	-3.92083e-05	-2.82203e-05	-4.55884e-05		9.95996	-5.09308e-05
																														40.3	-4.89223e-05	-3.91872e-05	-2.82233e-05	-4.57846e-05		9.98498	-5.09284e-05
																														40.4	-4.87701e-05	-3.91742e-05	-2.82708e-05	-4.59189e-05		10	-5.09269e-05
																														40.5	-4.88215e-05	-3.91742e-05	-2.83885e-05	-4.59551e-05		10.01	-5.0926e-05
																														40.6	-4.88728e-05	-3.91742e-05	-2.85063e-05	-4.59914e-05		10.035	-5.09236e-05
																														40.7	-4.8925e-05	-3.91719e-05	-2.86114e-05	-4.60218e-05		10.0601	-5.09212e-05
																														40.8	-4.89945e-05	-3.91266e-05	-2.84846e-05	-4.59464e-05		10.0851	-5.09188e-05
																														40.9	-4.90639e-05	-3.90813e-05	-2.83578e-05	-4.58709e-05		10.1	-5.09174e-05
																														41	-4.91333e-05	-3.9036e-05	-2.8231e-05	-4.57954e-05		10.1101	-5.09164e-05
																														41.1	-4.91682e-05	-3.89972e-05	-2.82058e-05	-4.58021e-05		10.1351	-5.0914e-05
																														41.2	-4.91893e-05	-3.8961e-05	-2.82209e-05	-4.58413e-05		10.1602	-5.09117e-05
																														41.3	-4.92105e-05	-3.89247e-05	-2.8236e-05	-4.58805e-05		10.1852	-5.09093e-05
																														41.4	-4.92867e-05	-3.88724e-05	-2.82431e-05	-4.58669e-05		10.2	-5.09079e-05
																														41.5	-4.94528e-05	-3.8794e-05	-2.8237e-05	-4.57673e-05		10.2102	-5.09069e-05
																														41.6	-4.96188e-05	-3.87155e-05	-2.82309e-05	-4.56677e-05		10.2352	-5.09045e-05
																														41.7	-4.9778e-05	-3.86442e-05	-2.82241e-05	-4.5569e-05		10.2603	-5.09021e-05
																														41.8	-4.97901e-05	-3.87257e-05	-2.81999e-05	-4.54905e-05		10.2853	-5.08997e-05
																														41.9	-4.98022e-05	-3.88072e-05	-2.81758e-05	-4.54121e-05		10.3	-5.08983e-05
																														42	-4.98142e-05	-3.88887e-05	-2.81517e-05	-4.53336e-05		10.3103	-5.08973e-05
																														42.1	-4.96936e-05	-3.89188e-05	-2.82067e-05	-4.54456e-05		10.3353	-5.08949e-05
																														42.2	-4.95184e-05	-3.89279e-05	-2.82943e-05	-4.56358e-05		10.3604	-5.08926e-05
																														42.3	-4.93433e-05	-3.89369e-05	-2.83818e-05	-4.5826e-05		10.3854	-5.08902e-05
																														42.4	-4.91964e-05	-3.89471e-05	-2.84491e-05	-4.58888e-05		10.4	-5.08888e-05
																														42.5	-4.90968e-05	-3.89592e-05	-2.84823e-05	-4.57378e-05		10.4104	-5.08878e-05
																														42.6	-4.89972e-05	-3.89712e-05	-2.85155e-05	-4.55869e-05		10.4354	-5.08854e-05
																														42.7	-4.88979e-05	-3.89832e-05	-2.8546e-05	-4.54547e-05		10.4605	-5.0883e-05
																														42.8	-4.88073e-05	-3.89922e-05	-2.85067e-05	-4.57989e-05		10.4855	-5.08806e-05
																														42.9	-4.87167e-05	-3.90013e-05	-2.84675e-05	-4.6143e-05		10.5	-5.08792e-05
																														43	-4.86261e-05	-3.90104e-05	-2.84282e-05	-4.64872e-05		10.5105	-5.08782e-05
																														43.1	-4.88748e-05	-3.9047e-05	-2.83021e-05	-4.65812e-05		10.5355	-5.08758e-05
																														43.2	-4.92673e-05	-3.90953e-05	-2.8139e-05	-4.65691e-05		10.5606	-5.08735e-05
																														43.3	-4.96598e-05	-3.91436e-05	-2.7976e-05	-4.65571e-05		10.5856	-5.08711e-05
																														43.4	-4.99017e-05	-3.91598e-05	-2.78883e-05	-4.65472e-05		10.6	-5.08697e-05
																														43.5	-4.98836e-05	-3.91206e-05	-2.79305e-05	-4.65412e-05		10.6106	-5.08687e-05
																														43.6	-4.98655e-05	-3.90813e-05	-2.79728e-05	-4.65351e-05		10.6356	-5.08663e-05
																														43.7	-4.98461e-05	-3.90413e-05	-2.80162e-05	-4.65324e-05		10.6607	-5.08639e-05
																														43.8	-4.97857e-05	-3.89779e-05	-2.80947e-05	-4.66351e-05		10.6857	-5.08615e-05
																														43.9	-4.97253e-05	-3.89145e-05	-2.81732e-05	-4.67377e-05		10.7	-5.08602e-05
																														44	-4.96649e-05	-3.88511e-05	-2.82517e-05	-4.68404e-05		10.7107	-5.08591e-05
																														44.1	-4.96025e-05	-3.88297e-05	-2.83889e-05	-4.67646e-05		10.7357	-5.08568e-05
																														44.2	-4.9539e-05	-3.88267e-05	-2.8552e-05	-4.66106e-05		10.7608	-5.08544e-05
																														44.3	-4.94756e-05	-3.88236e-05	-2.8715e-05	-4.64566e-05		10.7858	-5.0852e-05
																														44.4	-4.9485e-05	-3.88424e-05	-2.88367e-05	-4.63928e-05		10.8	-5.08506e-05
																														44.5	-4.96239e-05	-3.88997e-05	-2.8885e-05	-4.64894e-05		10.8108	-5.08496e-05
																														44.6	-4.97628e-05	-3.89571e-05	-2.89333e-05	-4.65861e-05		10.8358	-5.08472e-05
																														44.7	-4.99032e-05	-3.90153e-05	-2.89778e-05	-4.66845e-05		10.8609	-5.08448e-05
																														44.8	-5.01055e-05	-3.91059e-05	-2.88661e-05	-4.68566e-05		10.8859	-5.08424e-05
																														44.9	-5.03078e-05	-3.91964e-05	-2.87544e-05	-4.70287e-05		10.9	-5.08411e-05
																														45	-5.051e-05	-3.9287e-05	-2.86427e-05	-4.72007e-05		10.9109	-5.08401e-05
																														45.1	-5.03174e-05	-3.92716e-05	-2.86079e-05	-4.71317e-05		10.9359	-5.08377e-05
																														45.2	-4.9946e-05	-3.92081e-05	-2.86079e-05	-4.69536e-05		10.961	-5.08353e-05
																														45.3	-4.95747e-05	-3.91447e-05	-2.86079e-05	-4.67754e-05		10.986	-5.08329e-05
																														45.4	-4.92896e-05	-3.91229e-05	-2.85823e-05	-4.66761e-05		11	-5.08316e-05
																														45.5	-4.91628e-05	-3.91772e-05	-2.85098e-05	-4.67214e-05		11.011	-5.08305e-05
																														45.6	-4.9036e-05	-3.92316e-05	-2.84374e-05	-4.67667e-05		11.036	-5.08281e-05
																														45.7	-4.89137e-05	-3.92864e-05	-2.83672e-05	-4.68081e-05		11.0611	-5.08257e-05
																														45.8	-4.90495e-05	-3.93679e-05	-2.84276e-05	-4.6627e-05		11.0861	-5.08234e-05
																														45.9	-4.91854e-05	-3.94494e-05	-2.8488e-05	-4.64458e-05		11.1	-5.0822e-05
																														46	-4.93213e-05	-3.95309e-05	-2.85484e-05	-4.62647e-05		11.1111	-5.0821e-05
																														46.1	-4.91217e-05	-3.94911e-05	-2.86479e-05	-4.62028e-05		11.1361	-5.08186e-05
																														46.2	-4.87655e-05	-3.93944e-05	-2.87656e-05	-4.61968e-05		11.1612	-5.08162e-05
																														46.3	-4.84092e-05	-3.92978e-05	-2.88834e-05	-4.61908e-05		11.1862	-5.08138e-05
																														46.4	-4.82722e-05	-3.92054e-05	-2.90032e-05	-4.62224e-05		11.2	-5.08125e-05
																														46.5	-4.855e-05	-3.91208e-05	-2.9127e-05	-4.6325e-05		11.2112	-5.08114e-05
																														46.6	-4.88278e-05	-3.90363e-05	-2.92508e-05	-4.64277e-05		11.2362	-5.08091e-05
																														46.7	-4.91037e-05	-3.8953e-05	-2.9372e-05	-4.65292e-05		11.2613	-5.08067e-05
																														46.8	-4.91912e-05	-3.89953e-05	-2.92482e-05	-4.65201e-05		11.2863	-5.08043e-05
																														46.9	-4.92787e-05	-3.90376e-05	-2.91244e-05	-4.65111e-05		11.3	-5.0803e-05
																														47	-4.93663e-05	-3.90799e-05	-2.90006e-05	-4.6502e-05		11.3113	-5.08019e-05
																														47.1	-4.95007e-05	-3.90732e-05	-2.88646e-05	-4.655e-05		11.3363	-5.07995e-05
																														47.2	-4.96577e-05	-3.90431e-05	-2.87227e-05	-4.66255e-05		11.3614	-5.07971e-05
																														47.3	-4.98147e-05	-3.90129e-05	-2.85809e-05	-4.6701e-05		11.3864	-5.07948e-05
																														47.4	-5.00177e-05	-3.89939e-05	-2.85024e-05	-4.67488e-05		11.4	-5.07935e-05
																														47.5	-5.03106e-05	-3.8997e-05	-2.85477e-05	-4.67427e-05		11.4114	-5.07924e-05
																														47.6	-5.06035e-05	-3.9e-05	-2.85929e-05	-4.67367e-05		11.4364	-5.079e-05
																														47.7	-5.08943e-05	-3.90027e-05	-2.86383e-05	-4.67306e-05		11.4615	-5.07876e-05
																														47.8	-5.05682e-05	-3.89152e-05	-2.86986e-05	-4.67276e-05		11.4865	-5.07852e-05
																														47.9	-5.02421e-05	-3.88276e-05	-2.8759e-05	-4.67246e-05		11.5	-5.07839e-05
																														48	-4.9916e-05	-3.87401e-05	-2.88194e-05	-4.67216e-05		11.5115	-5.07828e-05
																														48.1	-4.97169e-05	-3.86828e-05	-2.88133e-05	-4.67287e-05		11.5365	-5.07805e-05
																														48.2	-4.95811e-05	-3.86405e-05	-2.8774e-05	-4.67408e-05		11.5616	-5.07781e-05
																														48.3	-4.94452e-05	-3.85982e-05	-2.87348e-05	-4.67528e-05		11.5866	-5.07757e-05
																														48.4	-4.93003e-05	-3.8592e-05	-2.86875e-05	-4.67087e-05		11.6	-5.07744e-05
																														48.5	-4.91373e-05	-3.86584e-05	-2.86241e-05	-4.65517e-05		11.6116	-5.07733e-05
																														48.6	-4.89743e-05	-3.87248e-05	-2.85608e-05	-4.63947e-05		11.6366	-5.07709e-05
																														48.7	-4.88112e-05	-3.87913e-05	-2.84974e-05	-4.62377e-05		11.6617	-5.07686e-05
																														48.8	-4.8934e-05	-3.88186e-05	-2.85663e-05	-4.6189e-05		11.6867	-5.07662e-05
																														48.9	-4.90578e-05	-3.88457e-05	-2.86358e-05	-4.61407e-05		11.7	-5.07649e-05
																														49	-4.91816e-05	-3.88729e-05	-2.87052e-05	-4.60924e-05		11.7117	-5.07638e-05
																														49.1	-4.91976e-05	-3.89041e-05	-2.87427e-05	-4.6106e-05		11.7367	-5.07614e-05
																														49.2	-4.91584e-05	-3.89373e-05	-2.87639e-05	-4.61513e-05		11.7618	-5.0759e-05
																														49.3	-4.91191e-05	-3.89705e-05	-2.8785e-05	-4.61966e-05		11.7868	-5.07566e-05
																														49.4	-4.91015e-05	-3.89723e-05	-2.88101e-05	-4.62311e-05		11.8	-5.07554e-05
																														49.5	-4.91286e-05	-3.89089e-05	-2.88432e-05	-4.62432e-05		11.8118	-5.07543e-05
																														49.6	-4.91558e-05	-3.88456e-05	-2.88764e-05	-4.62552e-05		11.8368	-5.07519e-05
																														49.7	-4.9183e-05	-3.87822e-05	-2.89096e-05	-4.62673e-05		11.8619	-5.07495e-05
																														49.8	-4.91414e-05	-3.86022e-05	-2.88413e-05	-4.63272e-05		11.8869	-5.07471e-05
																														49.9	-4.90992e-05	-3.84211e-05	-2.87718e-05	-4.63876e-05		11.9	-5.07459e-05
																														50	-4.90569e-05	-3.82399e-05	-2.87024e-05	-4.6448e-05		11.9119	-5.07447e-05
																																		--		11.9369	-5.07424e-05
																																				11.962	-5.074e-05
																																				11.987	-5.07376e-05
																																				12	-5.07364e-05
																																				12.012	-5.07352e-05
																																				12.037	-5.07328e-05
																																				12.0621	-5.07305e-05
																																				12.0871	-5.07281e-05
																																				12.1	-5.07269e-05
																																				12.1121	-5.07257e-05
																																				12.1371	-5.07233e-05
																																				12.1622	-5.07209e-05
																																				12.1872	-5.07186e-05
																																				12.2	-5.07173e-05
																																				12.2122	-5.07162e-05
																																				12.2372	-5.07138e-05
																																				12.2623	-5.07114e-05
																																				12.2873	-5.0709e-05
																																				12.3	-5.07078e-05
																																				12.3123	-5.07067e-05
																																				12.3373	-5.07043e-05
																																				12.3624	-5.07019e-05
																																				12.3874	-5.06995e-05
																																				12.4	-5.06983e-05
																																				12.4124	-5.06972e-05
																																				12.4374	-5.06948e-05
																																				12.4625	-5.06924e-05
																																				12.4875	-5.069e-05
																																				12.5	-5.06888e-05
																																				12.5125	-5.06876e-05
																																				12.5375	-5.06853e-05
																																				12.5626	-5.06829e-05
																																				12.5876	-5.06805e-05
																																				12.6	-5.06793e-05
																																				12.6126	-5.06781e-05
																																				12.6376	-5.06758e-05
																																				12.6627	-5.06734e-05
																																				12.6877	-5.0671e-05
																																				12.7	-5.06698e-05
																																				12.7127	-5.06686e-05
																																				12.7377	-5.06662e-05
																																				12.7628	-5.06639e-05
																																				12.7878	-5.06615e-05
																																				12.8	-5.06603e-05
																																				12.8128	-5.06591e-05
																																				12.8378	-5.06567e-05
																																				12.8629	-5.06544e-05
																																				12.8879	-5.0652e-05
																																				12.9	-5.06508e-05
																																				12.9129	-5.06496e-05
																																				12.9379	-5.06472e-05
																																				12.963	-5.06449e-05
																																				12.988	-5.06425e-05
																																				13	-5.06413e-05
																																				13.013	-5.06401e-05
																																				13.038	-5.06377e-05
																																				13.0631	-5.06354e-05
																																				13.0881	-5.0633e-05
																																				13.1	-5.06318e-05
																																				13.1131	-5.06306e-05
																																				13.1381	-5.06282e-05
																																				13.1632	-5.06259e-05
																																				13.1882	-5.06235e-05
																																				13.2	-5.06224e-05
																																				13.2132	-5.06211e-05
																																				13.2382	-5.06187e-05
																																				13.2633	-5.06164e-05
																																				13.2883	-5.0614e-05
																																				13.3	-5.06129e-05
																																				13.3133	-5.06116e-05
																																				13.3383	-5.06092e-05
																																				13.3634	-5.06069e-05
																																				13.3884	-5.06045e-05
																																				13.4	-5.06034e-05
																																				13.4134	-5.06021e-05
																																				13.4384	-5.05997e-05
																																				13.4635	-5.05974e-05
																																				13.4885	-5.0595e-05
																																				13.5	-5.05939e-05
																																				13.5135	-5.05926e-05
																																				13.5385	-5.05902e-05
																																				13.5636	-5.05879e-05
																																				13.5886	-5.05855e-05
																																				13.6	-5.05844e-05
																																				13.6136	-5.05831e-05
																																				13.6386	-5.05807e-05
																																				13.6637	-5.05784e-05
																																				13.6887	-5.0576e-05
																																				13.7	-5.05749e-05
																																				13.7137	-5.05736e-05
																																				13.7387	-5.05713e-05
																																				13.7638	-5.05689e-05
																																				13.7888	-5.05665e-05
																																				13.8	-5.05654e-05
																																				13.8138	-5.05641e-05
																																				13.8388	-5.05618e-05
																																				13.8639	-5.05594e-05
																																				13.8889	-5.0557e-05
																																				13.9	-5.0556e-05
																																				13.9139	-5.05547e-05
																																				13.9389	-5.05523e-05
																																				13.964	-5.05499e-05
																																				13.989	-5.05475e-05
																																				14	-5.05465e-05
																																				14.014	-5.05452e-05
																																				14.039	-5.05428e-05
																																				14.0641	-5.05404e-05
																																				14.0891	-5.05381e-05
																																				14.1	-5.0537e-05
																																				14.1141	-5.05357e-05
																																				14.1391	-5.05333e-05
																																				14.1642	-5.05309e-05
																																				14.1892	-5.05286e-05
																																				14.2	-5.05275e-05
																																				14.2142	-5.05262e-05
																																				14.2392	-5.05238e-05
																																				14.2643	-5.05215e-05
																																				14.2893	-5.05191e-05
																																				14.3	-5.05181e-05
																																				14.3143	-5.05167e-05
																																				14.3393	-5.05144e-05
																																				14.3644	-5.0512e-05
																																				14.3894	-5.05096e-05
																																				14.4	-5.05086e-05
																																				14.4144	-5.05072e-05
																																				14.4394	-5.05049e-05
																																				14.4645	-5.05025e-05
																																				14.4895	-5.05001e-05
																																				14.5	-5.04991e-05
																																				14.5145	-5.04978e-05
																																				14.5395	-5.04954e-05
																																				14.5646	-5.0493e-05
																																				14.5896	-5.04907e-05
																																				14.6	-5.04897e-05
																																				14.6146	-5.04883e-05
																																				14.6396	-5.04859e-05
																																				14.6647	-5.04836e-05
																																				14.6897	-5.04812e-05
																																				14.7	-5.04802e-05
																																				14.7147	-5.04788e-05
																																				14.7397	-5.04764e-05
																																				14.7648	-5.04741e-05
																																				14.7898	-5.04717e-05
																																				14.8	-5.04707e-05
																																				14.8148	-5.04693e-05
																																				14.8398	-5.0467e-05
																																				14.8649	-5.04646e-05
																																				14.8899	-5.04622e-05
																																				14.9	-5.04613e-05
																																				14.9149	-5.04599e-05
																																				14.9399	-5.04575e-05
																																				14.965	-5.04551e-05
																																				14.99	-5.04528e-05
																																				15	-5.04518e-05
																																				15.015	-5.04504e-05
																																				15.04	-5.0448e-05
																																				15.0651	-5.04457e-05
																																				15.0901	-5.04433e-05
																																				15.1	-5.04424e-05
																																				15.1151	-5.04409e-05
																																				15.1401	-5.04386e-05
																																				15.1652	-5.04362e-05
																																				15.1902	-5.04338e-05
																																				15.2	-5.04329e-05
																																				15.2152	-5.04315e-05
																																				15.2402	-5.04291e-05
																																				15.2653	-5.04267e-05
																																				15.2903	-5.04244e-05
																																				15.3	-5.04235e-05
																																				15.3153	-5.0422e-05
																																				15.3403	-5.04196e-05
																																				15.3654	-5.04173e-05
																																				15.3904	-5.04149e-05
																																				15.4	-5.0414e-05
																																				15.4154	-5.04126e-05
																																				15.4404	-5.04102e-05
																																				15.4655	-5.04078e-05
																																				15.4905	-5.04055e-05
																																				15.5	-5.04046e-05
																																				15.5155	-5.04031e-05
																																				15.5405	-5.04007e-05
																																				15.5656	-5.03984e-05
																																				15.5906	-5.0396e-05
																																				15.6	-5.03951e-05
																																				15.6156	-5.03936e-05
																																				15.6406	-5.03913e-05
																																				15.6657	-5.03889e-05
																																				15.6907	-5.03865e-05
																																				15.7	-5.03857e-05
																																				15.7157	-5.03842e-05
																																				15.7407	-5.03818e-05
																																				15.7658	-5.03795e-05
																																				15.7908	-5.03771e-05
																																				15.8	-5.03762e-05
																																				15.8158	-5.03747e-05
																																				15.8408	-5.03724e-05
																																				15.8659	-5.037e-05
																																				15.8909	-5.03676e-05
																																				15.9	-5.03668e-05
																																				15.9159	-5.03653e-05
																																				15.9409	-5.03629e-05
																																				15.966	-5.03606e-05
																																				15.991	-5.03582e-05
																																				16	-5.03573e-05
																																				16.016	-5.03558e-05
																																				16.041	-5.03535e-05
																																				16.0661	-5.03511e-05
																																				16.0911	-5.03487e-05
																																				16.1	-5.03479e-05
																																				16.1161	-5.03464e-05
																																				16.1411	-5.0344e-05
																																				16.1662	-5.03417e-05
																																				16.1912	-5.03393e-05
																																				16.2	-5.03385e-05
																																				16.2162	-5.03369e-05
																																				16.2412	-5.03346e-05
																																				16.2663	-5.03322e-05
																																				16.2913	-5.03298e-05
																																				16.3	-5.0329e-05
																																				16.3163	-5.03275e-05
																																				16.3413	-5.03251e-05
																																				16.3664	-5.03228e-05
																																				16.3914	-5.03204e-05
																																				16.4	-5.03196e-05
																																				16.4164	-5.0318e-05
																																				16.4414	-5.03157e-05
																																				16.4665	-5.03133e-05
																																				16.4915	-5.0311e-05
																																				16.5	-5.03102e-05
																																				16.5165	-5.03086e-05
																																				16.5415	-5.03062e-05
																																				16.5666	-5.03039e-05
																																				16.5916	-5.03015e-05
																																				16.6	-5.03007e-05
																																				16.6166	-5.02992e-05
																																				16.6416	-5.02968e-05
																																				16.6667	-5.02944e-05
																																				16.6917	-5.02921e-05
																																				16.7	-5.02913e-05
																																				16.7167	-5.02897e-05
																																				16.7417	-5.02874e-05
																																				16.7668	-5.0285e-05
																																				16.7918	-5.02826e-05
																																				16.8	-5.02819e-05
																																				16.8168	-5.02803e-05
																																				16.8418	-5.02779e-05
																																				16.8669	-5.02756e-05
																																				16.8919	-5.02732e-05
																																				16.9	-5.02724e-05
																																				16.9169	-5.02709e-05
																																				16.9419	-5.02685e-05
																																				16.967	-5.02661e-05
																																				16.992	-5.02638e-05
																																				17	-5.0263e-05
																																				17.017	-5.02614e-05
																																				17.042	-5.02591e-05
																																				17.0671	-5.02567e-05
																																				17.0921	-5.02543e-05
																																				17.1	-5.02536e-05
																																				17.1171	-5.0252e-05
																																				17.1421	-5.02496e-05
																																				17.1672	-5.02473e-05
																																				17.1922	-5.02449e-05
																																				17.2	-5.02442e-05
																																				17.2172	-5.02426e-05
																																				17.2422	-5.02402e-05
																																				17.2673	-5.02378e-05
																																				17.2923	-5.02355e-05
																																				17.3	-5.02348e-05
																																				17.3173	-5.02331e-05
																																				17.3423	-5.02308e-05
																																				17.3674	-5.02284e-05
																																				17.3924	-5.02261e-05
																																				17.4	-5.02253e-05
																																				17.4174	-5.02237e-05
																																				17.4424	-5.02214e-05
																																				17.4675	-5.0219e-05
																																				17.4925	-5.02166e-05
																																				17.5	-5.02159e-05
																																				17.5175	-5.02143e-05
																																				17.5425	-5.02119e-05
																																				17.5676	-5.02096e-05
																																				17.5926	-5.02072e-05
																																				17.6	-5.02065e-05
																																				17.6176	-5.02049e-05
																																				17.6426	-5.02025e-05
																																				17.6677	-5.02002e-05
																																				17.6927	-5.01978e-05
																																				17.7	-5.01971e-05
																																				17.7177	-5.01954e-05
																																				17.7427	-5.01931e-05
																																				17.7678	-5.01907e-05
																																				17.7928	-5.01884e-05
																																				17.8	-5.01877e-05
																																				17.8178	-5.0186e-05
																																				17.8428	-5.01837e-05
																																				17.8679	-5.01813e-05
																																				17.8929	-5.0179e-05
																																				17.9	-5.01783e-05
																																				17.9179	-5.01766e-05
																																				17.9429	-5.01743e-05
																																				17.968	-5.01719e-05
																																				17.993	-5.01695e-05
																																				18	-5.01689e-05
																																				18.018	-5.01672e-05
																																				18.043	-5.01648e-05
																																				18.0681	-5.01625e-05
																																				18.0931	-5.01601e-05
																																				18.1	-5.01595e-05
																																				18.1181	-5.01578e-05
																																				18.1431	-5.01554e-05
																																				18.1682	-5.01531e-05
																																				18.1932	-5.01507e-05
																																				18.2	-5.01501e-05
																																				18.2182	-5.01484e-05
																																				18.2432	-5.0146e-05
																																				18.2683	-5.01437e-05
																																				18.2933	-5.01413e-05
																																				18.3	-5.01407e-05
																																				18.3183	-5.0139e-05
																																				18.3433	-5.01366e-05
																																				18.3684	-5.01343e-05
																																				18.3934	-5.01319e-05
																																				18.4	-5.01313e-05
																																				18.4184	-5.01296e-05
																																				18.4434	-5.01272e-05
																																				18.4685	-5.01248e-05
																																				18.4935	-5.01225e-05
																																				18.5	-5.01219e-05
																																				18.5185	-5.01201e-05
																																				18.5435	-5.01178e-05
																																				18.5686	-5.01154e-05
																																				18.5936	-5.01131e-05
																																				18.6	-5.01125e-05
																																				18.6186	-5.01107e-05
																																				18.6436	-5.01084e-05
																																				18.6687	-5.0106e-05
																																				18.6937	-5.01037e-05
																																				18.7	-5.01031e-05
																																				18.7187	-5.01013e-05
																																				18.7437	-5.0099e-05
																																				18.7688	-5.00966e-05
																																				18.7938	-5.00943e-05
																																				18.8	-5.00937e-05
																																				18.8188	-5.00919e-05
																																				18.8438	-5.00896e-05
																																				18.8689	-5.00872e-05
																																				18.8939	-5.00849e-05
																																				18.9	-5.00843e-05
																																				18.9189	-5.00825e-05
																																				18.9439	-5.00802e-05
																																				18.969	-5.00778e-05
																																				18.994	-5.00755e-05
																																				19	-5.00749e-05
																																				19.019	-5.00731e-05
																																				19.044	-5.00708e-05
																																				19.0691	-5.00684e-05
																																				19.0941	-5.00661e-05
																																				19.1	-5.00655e-05
																																				19.1191	-5.00637e-05
																																				19.1441	-5.00614e-05
																																				19.1692	-5.0059e-05
																																				19.1942	-5.00567e-05
																																				19.2	-5.00562e-05
																																				19.2192	-5.00544e-05
																																				19.2442	-5.0052e-05
																																				19.2693	-5.00497e-05
																																				19.2943	-5.00473e-05
																																				19.3	-5.00468e-05
																																				19.3193	-5.0045e-05
																																				19.3443	-5.00426e-05
																																				19.3694	-5.00403e-05
																																				19.3944	-5.00379e-05
																																				19.4	-5.00374e-05
																																				19.4194	-5.00356e-05
																																				19.4444	-5.00332e-05
																																				19.4695	-5.00309e-05
																																				19.4945	-5.00285e-05
																																				19.5	-5.0028e-05
																																				19.5195	-5.00262e-05
																																				19.5445	-5.00238e-05
																																				19.5696	-5.00215e-05
																																				19.5946	-5.00191e-05
																																				19.6	-5.00186e-05
																																				19.6196	-5.00168e-05
																																				19.6446	-5.00144e-05
																																				19.6697	-5.00121e-05
																																				19.6947	-5.00098e-05
																																				19.7	-5.00093e-05
																																				19.7197	-5.00074e-05
																																				19.7447	-5.00051e-05
																																				19.7698	-5.00027e-05
																																				19.7948	-5.00004e-05
																																				19.8	-4.99999e-05
																																				19.8198	-4.9998e-05
																																				19.8448	-4.99957e-05
																																				19.8699	-4.99933e-05
																																				19.8949	-4.9991e-05
																																				19.9	-4.99905e-05
																																				19.9199	-4.99886e-05
																																				19.9449	-4.99863e-05
																																				19.97	-4.9984e-05
																																				19.995	-4.99816e-05
																																				20	-4.99811e-05
																																				20.02	-4.99793e-05
																																				20.045	-4.99769e-05
																																				20.0701	-4.99746e-05
																																				20.0951	-4.99722e-05
																																				20.1	-4.99718e-05
																																				20.1201	-4.99699e-05
																																				20.2	-4.99624e-05
																																				20.3	-4.9953e-05
																																				20.4	-4.99437e-05
																																				20.5	-4.99343e-05
																																				20.6	-4.9925e-05
																																				20.7	-4.99156e-05
																																				20.8	-4.99062e-05
																																				20.9	-4.98969e-05
																																				21	-4.98875e-05
																																				21.1	-4.98782e-05
																																				21.2	-4.98688e-05
																																				21.3	-4.98595e-05
																																				21.4	-4.98501e-05
																																				21.5	-4.98408e-05
																																				21.6	-4.98315e-05
																																				21.7	-4.98221e-05
																																				21.8	-4.98128e-05
																																				21.9	-4.98034e-05
																																				22	-4.97941e-05
																																				22.1	-4.97848e-05
																																				22.2	-4.97754e-05
																																				22.3	-4.97661e-05
																																				22.4	-4.97568e-05
																																				22.5	-4.97475e-05
																																				22.6	-4.97381e-05
																																				22.7	-4.97288e-05
																																				22.8	-4.97195e-05
																																				22.9	-4.97102e-05
																																				23	-4.97008e-05
																																				23.1	-4.96915e-05
																																				23.2	-4.96822e-05
																																				23.3	-4.96729e-05
																																				23.4	-4.96636e-05
																																				23.5	-4.96543e-05
																																				23.6	-4.9645e-05
																																				23.7	-4.96357e-05
																																				23.8	-4.96264e-05
																																				23.9	-4.96171e-05
																																				24	-4.96078e-05
																																				24.1	-4.95985e-05
																																				24.2	-4.95892e-05
																																				24.3	-4.95799e-05
																																				24.4	-4.95706e-05
																																				24.5	-4.95613e-05
																																				24.6	-4.9552e-05
																																				24.7	-4.95427e-05
																																				24.8	-4.95334e-05
																																				24.9	-4.95241e-05
																																				25	-4.95149e-05

## Sheet: Fig. 2a (inset)
Delay time (ps)	DR/R
0	-2.72438e-06
0.1	1.20379e-05
0.2	-8.80605e-06
0.3	-1.19626e-05
0.4	-2.86284e-07
0.5	4.85324e-06
0.6	4.50468e-06
0.7	1.00163e-05
0.8	1.02852e-05
0.9	-2.8769e-06
1	-2.0363e-05
1.1	-1.14427e-05
1.2	1.3595e-05
1.3	2.29041e-05
1.4	5.01547e-06
1.5	-1.5047e-05
1.6	-1.82887e-05
1.7	-2.4271e-06
1.8	1.25568e-05
1.9	9.58896e-06
2	-8.7372e-07
2.1	-5.01281e-06
2.2	-8.69664e-06
2.3	-5.93354e-06
2.4	1.16401e-06
2.5	1.09444e-05
2.6	1.08199e-05
2.7	-4.22526e-06
2.8	-1.49275e-05
2.9	-8.4013e-06
3	6.9103e-06
3.1	1.44925e-05
3.2	6.89702e-06
3.3	-6.17361e-06
3.4	-1.09644e-05
3.5	-3.6177e-06
3.6	4.51635e-06
3.7	6.93426e-06
3.8	5.57998e-06
3.9	-9.12192e-07
4	-7.71474e-06
4.1	-7.59462e-06
4.2	-1.01311e-06
4.3	8.14581e-06
4.4	9.25045e-06
4.5	-7.27044e-07
4.6	-1.03968e-05
4.7	-7.50235e-06
4.8	2.54806e-06
4.9	8.20762e-06
5	6.3074e-06
5.1	-3.39277e-07
5.2	-6.75483e-06
5.3	-7.08156e-06
5.4	-1.80338e-06
5.5	4.3662e-06
5.6	5.79212e-06
5.7	7.79016e-07
5.8	-5.77634e-06
5.9	-7.91993e-06
6	-1.82087e-06
6.1	5.20781e-06
6.2	6.92059e-06
6.3	1.73047e-06
6.4	-5.87939e-06
6.5	-6.02562e-06
6.6	-1.68154e-06
6.7	3.6704e-06
6.8	5.49941e-06
6.9	1.63539e-06
7	-3.64369e-06
7.1	-4.83392e-06
7.2	-1.9359e-06
7.3	3.21057e-06
7.4	5.86022e-06
7.5	2.3345e-06
7.6	-3.50923e-06
7.7	-6.35647e-06
7.8	-3.69155e-06
7.9	1.97274e-06
8	4.09612e-06
8.1	1.97792e-06
8.2	-3.2956e-06
8.3	-5.39857e-06
8.4	-2.38031e-06
8.5	1.24008e-06
8.6	4.21324e-06
8.7	3.15796e-06
8.8	-1.66088e-06
8.9	-3.31725e-06
9	-2.92034e-06
9.1	1.61207e-06
9.2	4.47779e-06
9.3	3.00764e-06
9.4	-1.69769e-06
9.5	-4.56829e-06
9.6	-2.18911e-06
9.7	7.95229e-07
9.8	2.72449e-06
9.9	1.97764e-06
10	-1.87574e-06
10.1	-3.52502e-06
10.2	-2.40565e-06
10.3	-1.13209e-07
10.4	3.40798e-06
10.5	3.81289e-06
10.6	1.39096e-07
10.7	-3.27257e-06
10.8	-3.04117e-06
10.9	-1.34699e-06
11	1.14054e-06
11.1	1.75435e-06
11.2	-1.33163e-08
11.3	-2.46401e-06
11.4	-3.03402e-06
11.5	-9.73824e-07
11.6	2.01423e-06
11.7	1.9258e-06
11.8	5.53867e-07
11.9	-3.1998e-06
12	-2.19067e-06
12.1	-6.21557e-07
12.2	2.1478e-06
12.3	2.94118e-06
12.4	4.1976e-07
12.5	-1.72717e-06
12.6	-2.76835e-06
12.7	-8.63068e-07
12.8	1.27266e-06
12.9	1.75022e-06
13	1.74174e-06
13.1	-1.29376e-06
13.2	-3.18473e-06
13.3	-1.02924e-06
13.4	3.69182e-07
13.5	1.62226e-06
13.6	1.83404e-06
13.7	2.041e-07
13.8	-4.71191e-07
13.9	2.08843e-07
14	1.14509e-06
14.1	2.27992e-06
14.2	1.52356e-06
14.3	-9.60209e-07
14.4	-9.41583e-07
14.5	-6.68414e-07
14.6	1.27395e-06
14.7	2.93009e-06
14.8	2.08421e-06
14.9	1.00855e-06
15	-1.4416e-07
15.1	-2.55487e-07
15.2	1.1881e-06
15.3	2.2492e-06
15.4	3.31017e-06
15.5	1.18395e-06
15.6	2.88392e-07
15.7	-6.69279e-07
15.8	6.88133e-07
15.9	1.44165e-06
16	1.29511e-06
16.1	-1.02303e-07
16.2	-7.81334e-07
16.3	-4.12898e-07
16.4	1.2853e-07
16.5	1.71635e-06
16.6	2.38585e-06
16.7	2.01883e-07
16.8	-1.02198e-06
16.9	-2.26884e-07
17	8.86264e-08
17.1	1.40238e-06
17.2	1.96976e-06
17.3	1.68729e-06
17.4	1.586e-08
17.5	-1.39997e-06
17.6	1.063e-06
17.7	1.4087e-06
17.8	1.08012e-06
17.9	7.67187e-07
18	3.73612e-07
18.1	1.54042e-07
18.2	9.46207e-07
18.3	3.53295e-07
18.4	8.57009e-07
18.5	1.07287e-07
18.6	-3.38751e-07
18.7	-4.85507e-07
18.8	-4.04897e-07
18.9	-2.303e-08
19	1.92336e-06
19.1	8.27769e-07
19.2	1.04895e-06
19.3	-4.99406e-08
19.4	-1.41964e-07
19.5	1.14845e-06
19.6	9.46716e-07
19.7	5.16613e-07
19.8	2.92754e-07
19.9	-7.42568e-07
20	-6.69523e-07
20.1	-4.58646e-07
20.2	-2.35907e-07
20.3	4.32613e-07
20.4	1.17358e-06
20.5	1.0676e-06
20.6	8.22372e-07
20.7	3.39812e-07
20.8	-1.82217e-07
20.9	-3.42407e-07
21	-4.41724e-07
21.1	-6.8293e-07
21.2	-9.48273e-07
21.3	-9.94706e-07
21.4	-1.00347e-06
21.5	-1.18364e-06
21.6	-1.39361e-06
21.7	-1.14139e-06
21.8	-8.07933e-07
21.9	-1.0278e-07
22	6.68432e-07
22.1	6.54803e-07
22.2	5.0017e-07
22.3	7.37358e-07
22.4	1.04571e-06
22.5	7.67312e-07
22.6	3.81207e-07
22.7	2.32803e-07
22.8	1.28504e-07
22.9	1.13212e-07
23	1.14601e-07
23.1	2.29407e-08
23.2	-8.63351e-08
23.3	-1.82402e-08
23.4	8.37936e-08
23.5	-4.50854e-07
23.6	-1.10858e-06
23.7	-1.23594e-06
23.8	-1.2597e-06
23.9	-1.67007e-06
24	-2.15673e-06
24.1	-2.50074e-06
24.2	-2.81633e-06
24.3	-2.07626e-06
24.4	-1.12378e-06
24.5	-7.06569e-07
24.6	-3.98134e-07
24.7	-3.15174e-07
24.8	-2.78491e-07
24.9	7.49227e-08
25	4.93996e-07

## Sheet: Fig. 2b (37 K)
Delay time (ps) Frequency (THz)	0.1	0.2	0.3	0.4	0.5	0.6	0.7	0.8	0.9	1	1.1	1.2	1.3	1.4	1.5	1.6	1.7	1.8	1.9	2	2.1	2.2	2.3	2.4	2.5	2.6	2.7	2.8	2.9	3	3.1	3.2	3.3	3.4	3.5	3.6	3.7	3.8	3.9	4	4.1	4.2	4.3	4.4	4.5	4.6	4.7	4.8	4.9
0.0834	6.21436e-08	6.35128e-08	6.48781e-08	6.62385e-08	6.75926e-08	6.89389e-08	7.02765e-08	7.16055e-08	7.29264e-08	7.42391e-08	7.55432e-08	7.68379e-08	7.81228e-08	7.93982e-08	8.06653e-08	8.19249e-08	8.31772e-08	8.44218e-08	8.56587e-08	8.68884e-08	8.81118e-08	8.93294e-08	9.05411e-08	9.17471e-08	9.29475e-08	9.41434e-08	9.53366e-08	9.65287e-08	9.77201e-08	9.89114e-08	1.00103e-07	1.01298e-07	1.02497e-07	1.03703e-07	1.04917e-07	1.06141e-07	1.07377e-07	1.08626e-07	1.09892e-07	1.11175e-07	1.1248e-07	1.13808e-07	1.15161e-07	1.16542e-07	1.17953e-07	1.19398e-07	1.20879e-07	1.22397e-07	1.23955e-07
0.1668	6.20563e-08	6.34214e-08	6.47824e-08	6.61384e-08	6.74878e-08	6.88291e-08	7.01616e-08	7.14852e-08	7.28005e-08	7.41074e-08	7.54054e-08	7.66936e-08	7.79717e-08	7.92401e-08	8.04998e-08	8.17515e-08	8.29956e-08	8.42316e-08	8.54595e-08	8.66798e-08	8.78933e-08	8.91006e-08	9.03017e-08	9.14964e-08	9.26852e-08	9.3869e-08	9.50497e-08	9.62287e-08	9.74066e-08	9.85839e-08	9.97615e-08	1.00941e-07	1.02124e-07	1.03314e-07	1.04512e-07	1.0572e-07	1.06938e-07	1.08169e-07	1.09416e-07	1.10681e-07	1.11966e-07	1.13273e-07	1.14606e-07	1.15966e-07	1.17356e-07	1.18779e-07	1.20237e-07	1.21733e-07	1.23268e-07
0.2502	6.17957e-08	6.31485e-08	6.44966e-08	6.58391e-08	6.71744e-08	6.85012e-08	6.98184e-08	7.11261e-08	7.24247e-08	7.37141e-08	7.49937e-08	7.62628e-08	7.75208e-08	7.87681e-08	8.00057e-08	8.12343e-08	8.24539e-08	8.36644e-08	8.48655e-08	8.60578e-08	8.7242e-08	8.84187e-08	8.95878e-08	9.07493e-08	9.19035e-08	9.30515e-08	9.41949e-08	9.53352e-08	9.6473e-08	9.76087e-08	9.87434e-08	9.98784e-08	1.01016e-07	1.02158e-07	1.03308e-07	1.04465e-07	1.05631e-07	1.06809e-07	1.08001e-07	1.09209e-07	1.10436e-07	1.11685e-07	1.12956e-07	1.14254e-07	1.15581e-07	1.16939e-07	1.18331e-07	1.19759e-07	1.21225e-07
0.3336	6.13645e-08	6.2697e-08	6.4024e-08	6.53443e-08	6.66565e-08	6.79591e-08	6.92512e-08	7.05328e-08	7.1804e-08	7.30646e-08	7.43141e-08	7.55516e-08	7.67767e-08	7.79895e-08	7.91908e-08	8.03813e-08	8.1561e-08	8.27296e-08	8.38869e-08	8.50334e-08	8.61697e-08	8.72963e-08	8.84132e-08	8.95204e-08	9.06182e-08	9.17076e-08	9.27902e-08	9.38673e-08	9.49395e-08	9.60075e-08	9.70721e-08	9.81348e-08	9.91977e-08	1.00263e-07	1.01332e-07	1.02407e-07	1.03489e-07	1.0458e-07	1.05683e-07	1.068e-07	1.07933e-07	1.09084e-07	1.10257e-07	1.11454e-07	1.12677e-07	1.13929e-07	1.15214e-07	1.16532e-07	1.17887e-07
0.417	6.07674e-08	6.20721e-08	6.33699e-08	6.46597e-08	6.59401e-08	6.72096e-08	6.84673e-08	6.9713e-08	7.09465e-08	7.21677e-08	7.33759e-08	7.45703e-08	7.57503e-08	7.69159e-08	7.80678e-08	7.92063e-08	8.03315e-08	8.1443e-08	8.25405e-08	8.36246e-08	8.46957e-08	8.57542e-08	8.68001e-08	8.78335e-08	8.88548e-08	8.98647e-08	9.08648e-08	9.18561e-08	9.28395e-08	9.38156e-08	9.47853e-08	9.57501e-08	9.67118e-08	9.76726e-08	9.86343e-08	9.95981e-08	1.00566e-07	1.01539e-07	1.02521e-07	1.03514e-07	1.0452e-07	1.05542e-07	1.06581e-07	1.07641e-07	1.08725e-07	1.09835e-07	1.10974e-07	1.12144e-07	1.13349e-07
0.5004	6.00111e-08	6.12808e-08	6.2542e-08	6.37935e-08	6.50339e-08	6.6262e-08	6.74765e-08	6.86772e-08	6.98637e-08	7.10356e-08	7.21923e-08	7.33328e-08	7.44566e-08	7.55635e-08	7.66538e-08	7.77277e-08	7.87852e-08	7.98258e-08	8.08494e-08	8.18561e-08	8.28465e-08	8.38208e-08	8.4779e-08	8.57213e-08	8.6648e-08	8.75599e-08	8.84581e-08	8.93439e-08	9.02179e-08	9.10809e-08	9.19339e-08	9.27782e-08	9.36156e-08	9.44481e-08	9.52775e-08	9.61051e-08	9.69327e-08	9.77624e-08	9.85966e-08	9.94377e-08	1.00288e-07	1.0115e-07	1.02026e-07	1.0292e-07	1.03833e-07	1.04769e-07	1.0573e-07	1.0672e-07	1.07741e-07
0.5838	5.91038e-08	6.03318e-08	6.15495e-08	6.27556e-08	6.39487e-08	6.51276e-08	6.62911e-08	6.74386e-08	6.85696e-08	6.96834e-08	7.07794e-08	7.18565e-08	7.29142e-08	7.39522e-08	7.49703e-08	7.59686e-08	7.69468e-08	7.79046e-08	7.88418e-08	7.97584e-08	8.06548e-08	8.1531e-08	8.23873e-08	8.32237e-08	8.40406e-08	8.48388e-08	8.56191e-08	8.63826e-08	8.71301e-08	8.78623e-08	8.85804e-08	8.92856e-08	8.99796e-08	9.06642e-08	9.13411e-08	9.20118e-08	9.26782e-08	9.33424e-08	9.40066e-08	9.46733e-08	9.53449e-08	9.60239e-08	9.67129e-08	9.74147e-08	9.81324e-08	9.88688e-08	9.96271e-08	1.0041e-07	1.01222e-07
0.6672	5.80552e-08	5.92356e-08	6.04035e-08	6.15579e-08	6.26972e-08	6.38201e-08	6.49256e-08	6.60127e-08	6.70808e-08	6.81289e-08	6.91562e-08	7.01619e-08	7.11451e-08	7.21054e-08	7.30424e-08	7.39558e-08	7.48452e-08	7.57104e-08	7.6551e-08	7.7367e-08	7.81585e-08	7.89256e-08	7.96685e-08	8.03873e-08	8.10825e-08	8.17545e-08	8.24042e-08	8.30325e-08	8.364e-08	8.42279e-08	8.47971e-08	8.5349e-08	8.5885e-08	8.64067e-08	8.69159e-08	8.74142e-08	8.79036e-08	8.83861e-08	8.8864e-08	8.93396e-08	8.98154e-08	9.0294e-08	9.07782e-08	9.12709e-08	9.1775e-08	9.22936e-08	9.28301e-08	9.33878e-08	9.397e-08
0.7506	5.68763e-08	5.80039e-08	5.91169e-08	6.02139e-08	6.12937e-08	6.2355e-08	6.33966e-08	6.44173e-08	6.54162e-08	6.63922e-08	6.73444e-08	6.82719e-08	6.91739e-08	7.00495e-08	7.08983e-08	7.17195e-08	7.25127e-08	7.32777e-08	7.4014e-08	7.47215e-08	7.54002e-08	7.605e-08	7.66711e-08	7.72639e-08	7.78286e-08	7.83658e-08	7.8876e-08	7.93599e-08	7.98185e-08	8.02526e-08	8.06636e-08	8.10527e-08	8.1421e-08	8.17701e-08	8.21018e-08	8.24177e-08	8.272e-08	8.30107e-08	8.3292e-08	8.35661e-08	8.38358e-08	8.41036e-08	8.43725e-08	8.46452e-08	8.49251e-08	8.52152e-08	8.55191e-08	8.58403e-08	8.61825e-08
0.834	5.55795e-08	5.66499e-08	5.77034e-08	5.87386e-08	5.97542e-08	6.07491e-08	6.1722e-08	6.26715e-08	6.35963e-08	6.44953e-08	6.53674e-08	6.62117e-08	6.70273e-08	6.78133e-08	6.85686e-08	6.92925e-08	6.99844e-08	7.06439e-08	7.12708e-08	7.18647e-08	7.24254e-08	7.29527e-08	7.34471e-08	7.39087e-08	7.4338e-08	7.47354e-08	7.51012e-08	7.54359e-08	7.57406e-08	7.60164e-08	7.62645e-08	7.6486e-08	7.66822e-08	7.68544e-08	7.70041e-08	7.71335e-08	7.72447e-08	7.73395e-08	7.74203e-08	7.74893e-08	7.75492e-08	7.76027e-08	7.76528e-08	7.77025e-08	7.7755e-08	7.78136e-08	7.7882e-08	7.7964e-08	7.80635e-08
0.9174	5.4178e-08	5.51876e-08	5.6178e-08	5.71479e-08	5.80958e-08	5.90208e-08	5.99214e-08	6.07961e-08	6.16433e-08	6.24617e-08	6.32503e-08	6.4008e-08	6.47339e-08	6.54269e-08	6.60857e-08	6.67093e-08	6.7297e-08	6.78485e-08	6.83634e-08	6.88413e-08	6.92817e-08	6.96847e-08	7.00505e-08	7.03794e-08	7.06719e-08	7.09283e-08	7.11487e-08	7.13336e-08	7.1484e-08	7.16012e-08	7.16865e-08	7.17409e-08	7.17655e-08	7.17616e-08	7.17308e-08	7.16751e-08	7.1597e-08	7.14982e-08	7.13809e-08	7.12475e-08	7.11007e-08	7.09434e-08	7.07785e-08	7.06092e-08	7.04386e-08	7.02704e-08	7.01083e-08	6.99562e-08	6.98185e-08
1.0008	5.26857e-08	5.36319e-08	5.45567e-08	5.54586e-08	5.63364e-08	5.71889e-08	5.80148e-08	5.88124e-08	5.95799e-08	6.03158e-08	6.10189e-08	6.16883e-08	6.2323e-08	6.29218e-08	6.3483e-08	6.40054e-08	6.44884e-08	6.49316e-08	6.53345e-08	6.56968e-08	6.60178e-08	6.62975e-08	6.65361e-08	6.67341e-08	6.68919e-08	6.70099e-08	6.70878e-08	6.71262e-08	6.71262e-08	6.70891e-08	6.70162e-08	6.69086e-08	6.67672e-08	6.65933e-08	6.63883e-08	6.61547e-08	6.58947e-08	6.56103e-08	6.53034e-08	6.49767e-08	6.46327e-08	6.42745e-08	6.39051e-08	6.35276e-08	6.31455e-08	6.27623e-08	6.23819e-08	6.20086e-08	6.16465e-08
1.0842	5.11171e-08	5.19982e-08	5.28557e-08	5.36881e-08	5.44943e-08	5.52731e-08	5.60233e-08	5.67428e-08	5.74297e-08	5.80825e-08	5.86998e-08	5.92809e-08	5.98246e-08	6.03295e-08	6.0794e-08	6.12166e-08	6.15965e-08	6.19334e-08	6.2227e-08	6.24766e-08	6.26817e-08	6.2842e-08	6.2958e-08	6.303e-08	6.30587e-08	6.30441e-08	6.29863e-08	6.28854e-08	6.27427e-08	6.25596e-08	6.23374e-08	6.20772e-08	6.178e-08	6.14468e-08	6.10793e-08	6.06797e-08	6.02506e-08	5.97938e-08	5.93114e-08	5.88059e-08	5.82801e-08	5.77369e-08	5.71795e-08	5.66111e-08	5.60352e-08	5.54554e-08	5.48757e-08	5.43004e-08	5.3734e-08
1.1676	4.94869e-08	5.0302e-08	5.10916e-08	5.1854e-08	5.25883e-08	5.32932e-08	5.39676e-08	5.46092e-08	5.52162e-08	5.57866e-08	5.63194e-08	5.68136e-08	5.72682e-08	5.76816e-08	5.8052e-08	5.83779e-08	5.86585e-08	5.88935e-08	5.90825e-08	5.92248e-08	5.93199e-08	5.93675e-08	5.93681e-08	5.93221e-08	5.92301e-08	5.90922e-08	5.89083e-08	5.86788e-08	5.84047e-08	5.80876e-08	5.77288e-08	5.73295e-08	5.68906e-08	5.64131e-08	5.58986e-08	5.53497e-08	5.47686e-08	5.41575e-08	5.35183e-08	5.28536e-08	5.21662e-08	5.14592e-08	5.07356e-08	4.99988e-08	4.92523e-08	4.84998e-08	4.77452e-08	4.69932e-08	4.6248e-08
1.251	4.781e-08	4.85592e-08	4.92809e-08	4.99738e-08	5.06368e-08	5.12688e-08	5.18685e-08	5.24337e-08	5.29624e-08	5.34527e-08	5.39034e-08	5.43137e-08	5.46825e-08	5.50082e-08	5.5289e-08	5.55232e-08	5.57101e-08	5.58493e-08	5.59405e-08	5.59832e-08	5.59765e-08	5.59204e-08	5.58152e-08	5.56615e-08	5.54599e-08	5.52106e-08	5.49134e-08	5.45686e-08	5.41774e-08	5.37414e-08	5.32619e-08	5.27402e-08	5.21771e-08	5.15736e-08	5.09316e-08	5.02533e-08	4.95414e-08	4.87977e-08	4.80244e-08	4.72241e-08	4.63995e-08	4.55537e-08	4.469e-08	4.38116e-08	4.29221e-08	4.20251e-08	4.11247e-08	4.02254e-08	3.93317e-08
1.3344	4.6101e-08	4.6785e-08	4.74401e-08	4.80648e-08	4.86581e-08	4.9219e-08	4.97462e-08	5.02375e-08	5.06908e-08	5.11043e-08	5.14768e-08	5.18074e-08	5.20951e-08	5.23384e-08	5.25354e-08	5.26844e-08	5.27847e-08	5.28361e-08	5.28381e-08	5.27903e-08	5.2692e-08	5.25429e-08	5.23437e-08	5.20948e-08	5.17969e-08	5.14501e-08	5.10544e-08	5.06101e-08	5.01185e-08	4.95811e-08	4.89993e-08	4.83744e-08	4.77072e-08	4.69989e-08	4.62512e-08	4.54666e-08	4.46475e-08	4.3796e-08	4.29142e-08	4.20047e-08	4.10702e-08	4.0114e-08	3.91391e-08	3.81489e-08	3.71469e-08	3.61368e-08	3.51227e-08	3.41089e-08	3.31e-08
1.4178	4.4374e-08	4.49944e-08	4.55847e-08	4.61434e-08	4.66695e-08	4.71622e-08	4.762e-08	4.80408e-08	4.84226e-08	4.87637e-08	4.90627e-08	4.9319e-08	4.95316e-08	4.96989e-08	4.98191e-08	4.98907e-08	4.9913e-08	4.98856e-08	4.98085e-08	4.96809e-08	4.95024e-08	4.92729e-08	4.89927e-08	4.86626e-08	4.82831e-08	4.78546e-08	4.7377e-08	4.68507e-08	4.6277e-08	4.56574e-08	4.49934e-08	4.42862e-08	4.35368e-08	4.27465e-08	4.1917e-08	4.10507e-08	4.01501e-08	3.92172e-08	3.82542e-08	3.72638e-08	3.62486e-08	3.52118e-08	3.41566e-08	3.30863e-08	3.20042e-08	3.09141e-08	2.982e-08	2.87261e-08	2.76369e-08
1.5012	4.26427e-08	4.32018e-08	4.37299e-08	4.42255e-08	4.46877e-08	4.51156e-08	4.55079e-08	4.58626e-08	4.61777e-08	4.64515e-08	4.66829e-08	4.68711e-08	4.70153e-08	4.7114e-08	4.71655e-08	4.71684e-08	4.71221e-08	4.70263e-08	4.68808e-08	4.66853e-08	4.64392e-08	4.61424e-08	4.57955e-08	4.53991e-08	4.49539e-08	4.44603e-08	4.39182e-08	4.33283e-08	4.26918e-08	4.20103e-08	4.12851e-08	4.05176e-08	3.97089e-08	3.88603e-08	3.79736e-08	3.70511e-08	3.60953e-08	3.51082e-08	3.40922e-08	3.30497e-08	3.19836e-08	3.08969e-08	2.97926e-08	2.86741e-08	2.75448e-08	2.64081e-08	2.52681e-08	2.41288e-08	2.29944e-08
1.5846	4.09199e-08	4.14207e-08	4.18897e-08	4.23258e-08	4.27279e-08	4.30953e-08	4.34267e-08	4.37203e-08	4.39741e-08	4.41865e-08	4.43567e-08	4.44838e-08	4.45671e-08	4.46052e-08	4.45967e-08	4.45404e-08	4.44355e-08	4.42821e-08	4.40799e-08	4.38287e-08	4.3528e-08	4.31779e-08	4.27789e-08	4.23318e-08	4.18371e-08	4.12953e-08	4.07067e-08	4.00719e-08	3.93922e-08	3.8669e-08	3.79038e-08	3.7098e-08	3.62528e-08	3.53696e-08	3.44502e-08	3.34969e-08	3.25121e-08	3.14978e-08	3.04563e-08	2.93903e-08	2.83024e-08	2.71956e-08	2.6073e-08	2.49376e-08	2.37928e-08	2.26421e-08	2.14892e-08	2.03379e-08	1.91922e-08
1.668	3.92176e-08	3.96633e-08	4.00771e-08	4.04577e-08	4.08042e-08	4.11158e-08	4.13914e-08	4.16293e-08	4.18277e-08	4.19853e-08	4.21012e-08	4.21746e-08	4.22049e-08	4.2191e-08	4.21316e-08	4.20257e-08	4.18728e-08	4.16728e-08	4.14257e-08	4.11311e-08	4.07891e-08	4.03996e-08	3.99632e-08	3.94806e-08	3.89525e-08	3.83794e-08	3.77618e-08	3.71005e-08	3.63967e-08	3.56517e-08	3.48672e-08	3.40443e-08	3.31847e-08	3.22897e-08	3.13612e-08	3.04013e-08	2.94123e-08	2.83964e-08	2.73559e-08	2.62932e-08	2.52111e-08	2.41125e-08	2.30001e-08	2.18771e-08	2.07467e-08	1.96121e-08	1.8477e-08	1.73448e-08	1.62195e-08
1.7514	3.75465e-08	3.7941e-08	3.83037e-08	3.86333e-08	3.89289e-08	3.91899e-08	3.94152e-08	3.96033e-08	3.97527e-08	3.98621e-08	3.99308e-08	3.99582e-08	3.99437e-08	3.98865e-08	3.97854e-08	3.96397e-08	3.94491e-08	3.92135e-08	3.8933e-08	3.86075e-08	3.82369e-08	3.78215e-08	3.73618e-08	3.68585e-08	3.63124e-08	3.57241e-08	3.50943e-08	3.44238e-08	3.37138e-08	3.29658e-08	3.21811e-08	3.13612e-08	3.05076e-08	2.96219e-08	2.8706e-08	2.77618e-08	2.67916e-08	2.57976e-08	2.47819e-08	2.37471e-08	2.26958e-08	2.16306e-08	2.05544e-08	1.94701e-08	1.83807e-08	1.72894e-08	1.61993e-08	1.5114e-08	1.40367e-08
1.8348	3.59162e-08	3.62637e-08	3.65797e-08	3.6863e-08	3.7113e-08	3.73287e-08	3.75094e-08	3.76538e-08	3.77605e-08	3.78287e-08	3.78575e-08	3.78466e-08	3.77954e-08	3.77034e-08	3.75696e-08	3.73938e-08	3.71755e-08	3.6915e-08	3.66121e-08	3.62671e-08	3.58802e-08	3.54515e-08	3.49818e-08	3.44716e-08	3.39217e-08	3.3333e-08	3.27062e-08	3.20424e-08	3.13427e-08	3.06084e-08	2.9841e-08	2.90418e-08	2.82126e-08	2.73551e-08	2.6471e-08	2.55623e-08	2.46309e-08	2.36792e-08	2.27093e-08	2.17236e-08	2.07246e-08	1.97149e-08	1.8697e-08	1.76738e-08	1.66481e-08	1.56228e-08	1.4601e-08	1.35856e-08	1.25799e-08
1.9182	3.43352e-08	3.464e-08	3.49139e-08	3.5156e-08	3.53653e-08	3.55414e-08	3.56832e-08	3.579e-08	3.58606e-08	3.58942e-08	3.58904e-08	3.58487e-08	3.57687e-08	3.56501e-08	3.54924e-08	3.52954e-08	3.5059e-08	3.47832e-08	3.44684e-08	3.41147e-08	3.37224e-08	3.3292e-08	3.28241e-08	3.23193e-08	3.17784e-08	3.12023e-08	3.05921e-08	2.99488e-08	2.92736e-08	2.85677e-08	2.78324e-08	2.70693e-08	2.62801e-08	2.54666e-08	2.46306e-08	2.37737e-08	2.2898e-08	2.20056e-08	2.10986e-08	2.01795e-08	1.92504e-08	1.83138e-08	1.73722e-08	1.6428e-08	1.54841e-08	1.4543e-08	1.36076e-08	1.26805e-08	1.17645e-08
2.0016	3.28104e-08	3.3077e-08	3.33136e-08	3.35193e-08	3.36933e-08	3.38351e-08	3.3944e-08	3.40191e-08	3.40598e-08	3.40656e-08	3.40359e-08	3.39706e-08	3.38693e-08	3.37319e-08	3.35582e-08	3.33484e-08	3.31024e-08	3.28205e-08	3.25028e-08	3.21498e-08	3.1762e-08	3.13399e-08	3.08842e-08	3.03953e-08	2.98743e-08	2.93219e-08	2.87395e-08	2.81283e-08	2.74893e-08	2.68237e-08	2.61328e-08	2.54182e-08	2.46815e-08	2.39246e-08	2.31494e-08	2.23573e-08	2.15502e-08	2.07301e-08	1.98992e-08	1.90597e-08	1.82137e-08	1.73634e-08	1.65111e-08	1.56592e-08	1.48101e-08	1.39662e-08	1.31301e-08	1.2304e-08	1.14906e-08
2.085	3.13475e-08	3.15804e-08	3.17843e-08	3.19586e-08	3.21025e-08	3.22154e-08	3.22967e-08	3.23461e-08	3.2363e-08	3.2347e-08	3.2298e-08	3.22157e-08	3.20999e-08	3.19507e-08	3.17684e-08	3.15532e-08	3.13053e-08	3.10249e-08	3.07123e-08	3.03682e-08	2.9993e-08	2.95876e-08	2.91525e-08	2.86882e-08	2.81957e-08	2.7676e-08	2.71304e-08	2.65602e-08	2.59665e-08	2.53503e-08	2.47129e-08	2.40558e-08	2.33808e-08	2.26897e-08	2.19844e-08	2.12661e-08	2.05366e-08	1.97978e-08	1.90517e-08	1.83005e-08	1.75462e-08	1.67906e-08	1.60359e-08	1.52843e-08	1.45379e-08	1.3799e-08	1.30697e-08	1.23521e-08	1.16483e-08
2.1684	2.99508e-08	3.01543e-08	3.03302e-08	3.04778e-08	3.05965e-08	3.06857e-08	3.07449e-08	3.07738e-08	3.07725e-08	3.07406e-08	3.06781e-08	3.05848e-08	3.04607e-08	3.0306e-08	3.01213e-08	2.99071e-08	2.96637e-08	2.93913e-08	2.90904e-08	2.87616e-08	2.84057e-08	2.80235e-08	2.76155e-08	2.71824e-08	2.67249e-08	2.62443e-08	2.57418e-08	2.5219e-08	2.46767e-08	2.41161e-08	2.35382e-08	2.29445e-08	2.2337e-08	2.17173e-08	2.10872e-08	2.04478e-08	1.98009e-08	1.91481e-08	1.84914e-08	1.78328e-08	1.7174e-08	1.65168e-08	1.58632e-08	1.5215e-08	1.45742e-08	1.39427e-08	1.33225e-08	1.27154e-08	1.21232e-08
2.2518	2.86232e-08	2.88017e-08	2.89539e-08	2.90794e-08	2.91776e-08	2.92477e-08	2.92897e-08	2.93033e-08	2.92888e-08	2.92461e-08	2.91754e-08	2.90763e-08	2.89492e-08	2.87944e-08	2.86127e-08	2.84047e-08	2.81709e-08	2.79117e-08	2.76275e-08	2.73191e-08	2.69873e-08	2.66329e-08	2.62566e-08	2.5859e-08	2.54408e-08	2.50033e-08	2.45479e-08	2.4076e-08	2.35886e-08	2.30866e-08	2.25712e-08	2.20437e-08	2.15059e-08	2.09597e-08	2.04065e-08	1.98475e-08	1.92841e-08	1.87181e-08	1.81511e-08	1.75851e-08	1.70215e-08	1.64619e-08	1.59082e-08	1.53618e-08	1.48247e-08	1.42985e-08	1.37848e-08	1.32852e-08	1.28012e-08
2.3352	2.73663e-08	2.75238e-08	2.76566e-08	2.77642e-08	2.78461e-08	2.79017e-08	2.79308e-08	2.79336e-08	2.79104e-08	2.78616e-08	2.7787e-08	2.76867e-08	2.7561e-08	2.74104e-08	2.72359e-08	2.70382e-08	2.68181e-08	2.65758e-08	2.63118e-08	2.6027e-08	2.57224e-08	2.53988e-08	2.50567e-08	2.46969e-08	2.43201e-08	2.39274e-08	2.35205e-08	2.31007e-08	2.26689e-08	2.22259e-08	2.17729e-08	2.13111e-08	2.08424e-08	2.03684e-08	1.98905e-08	1.94097e-08	1.89274e-08	1.84452e-08	1.79645e-08	1.74871e-08	1.70143e-08	1.65476e-08	1.60884e-08	1.56383e-08	1.51987e-08	1.47711e-08	1.43569e-08	1.39574e-08	1.3574e-08
2.4186	2.61806e-08	2.63209e-08	2.64381e-08	2.65317e-08	2.66012e-08	2.66461e-08	2.66663e-08	2.66623e-08	2.66344e-08	2.6583e-08	2.65084e-08	2.64106e-08	2.62898e-08	2.61467e-08	2.59825e-08	2.57982e-08	2.55943e-08	2.53713e-08	2.51297e-08	2.48704e-08	2.45943e-08	2.43025e-08	2.39955e-08	2.36738e-08	2.33383e-08	2.29902e-08	2.26309e-08	2.22619e-08	2.18838e-08	2.14977e-08	2.11044e-08	2.07054e-08	2.03021e-08	1.98961e-08	1.94889e-08	1.90812e-08	1.86743e-08	1.82696e-08	1.78685e-08	1.74725e-08	1.70827e-08	1.67006e-08	1.63272e-08	1.5964e-08	1.56122e-08	1.5273e-08	1.49477e-08	1.46374e-08	1.43433e-08
2.502	2.50654e-08	2.5192e-08	2.52969e-08	2.53799e-08	2.54405e-08	2.54782e-08	2.5493e-08	2.54853e-08	2.5456e-08	2.54053e-08	2.53336e-08	2.52409e-08	2.51277e-08	2.49946e-08	2.48429e-08	2.46737e-08	2.44876e-08	2.42849e-08	2.40664e-08	2.38329e-08	2.35855e-08	2.33249e-08	2.30519e-08	2.27671e-08	2.24711e-08	2.21652e-08	2.18508e-08	2.15291e-08	2.1201e-08	2.08673e-08	2.05289e-08	2.01871e-08	1.98433e-08	1.94988e-08	1.91549e-08	1.88126e-08	1.84728e-08	1.81368e-08	1.78059e-08	1.74812e-08	1.7164e-08	1.68553e-08	1.65562e-08	1.62678e-08	1.59912e-08	1.57275e-08	1.54777e-08	1.52429e-08	1.50238e-08
2.5854	2.40189e-08	2.41349e-08	2.42307e-08	2.43061e-08	2.43607e-08	2.4394e-08	2.44062e-08	2.43977e-08	2.43694e-08	2.43219e-08	2.42553e-08	2.41698e-08	2.40658e-08	2.39442e-08	2.38062e-08	2.36529e-08	2.34848e-08	2.33026e-08	2.31068e-08	2.28982e-08	2.26779e-08	2.24468e-08	2.22055e-08	2.19546e-08	2.16948e-08	2.14272e-08	2.11532e-08	2.08739e-08	2.05901e-08	2.03027e-08	2.00124e-08	1.97205e-08	1.94282e-08	1.91367e-08	1.88472e-08	1.85604e-08	1.82774e-08	1.79993e-08	1.7727e-08	1.74618e-08	1.72046e-08	1.69563e-08	1.67178e-08	1.64902e-08	1.62744e-08	1.60713e-08	1.58817e-08	1.57066e-08	1.55467e-08
2.6688	2.30385e-08	2.31465e-08	2.32358e-08	2.33061e-08	2.33572e-08	2.33886e-08	2.34005e-08	2.33934e-08	2.33681e-08	2.33253e-08	2.32653e-08	2.31883e-08	2.30946e-08	2.29851e-08	2.2861e-08	2.27234e-08	2.2573e-08	2.24101e-08	2.22355e-08	2.20499e-08	2.18543e-08	2.16497e-08	2.14365e-08	2.12155e-08	2.09873e-08	2.07529e-08	2.05135e-08	2.02703e-08	2.0024e-08	1.97753e-08	1.95252e-08	1.92745e-08	1.90245e-08	1.87761e-08	1.85304e-08	1.82883e-08	1.80505e-08	1.7818e-08	1.75918e-08	1.73727e-08	1.71617e-08	1.69595e-08	1.6767e-08	1.65851e-08	1.64144e-08	1.62559e-08	1.61102e-08	1.59783e-08	1.58608e-08
2.7522	2.21207e-08	2.22231e-08	2.2308e-08	2.23754e-08	2.2425e-08	2.24563e-08	2.24696e-08	2.24654e-08	2.24445e-08	2.24077e-08	2.23551e-08	2.2287e-08	2.22039e-08	2.21064e-08	2.19958e-08	2.1873e-08	2.17388e-08	2.15935e-08	2.14378e-08	2.12724e-08	2.10983e-08	2.09163e-08	2.0727e-08	2.05309e-08	2.03289e-08	2.01217e-08	1.99105e-08	1.96962e-08	1.94795e-08	1.92613e-08	1.90424e-08	1.88236e-08	1.86058e-08	1.839e-08	1.8177e-08	1.79677e-08	1.77629e-08	1.75633e-08	1.73698e-08	1.71832e-08	1.70041e-08	1.68335e-08	1.66719e-08	1.65202e-08	1.63789e-08	1.62489e-08	1.61309e-08	1.60255e-08	1.59336e-08
2.8356	2.12614e-08	2.136e-08	2.14425e-08	2.15086e-08	2.15581e-08	2.15908e-08	2.16066e-08	2.16064e-08	2.15908e-08	2.15604e-08	2.15155e-08	2.14564e-08	2.13834e-08	2.12973e-08	2.11991e-08	2.10897e-08	2.09697e-08	2.08396e-08	2.06999e-08	2.05514e-08	2.0395e-08	2.02312e-08	2.00608e-08	1.98843e-08	1.97025e-08	1.95161e-08	1.9326e-08	1.91331e-08	1.89381e-08	1.87418e-08	1.85448e-08	1.83481e-08	1.81524e-08	1.79584e-08	1.77669e-08	1.75787e-08	1.73947e-08	1.72154e-08	1.70415e-08	1.68737e-08	1.67128e-08	1.65594e-08	1.64141e-08	1.62777e-08	1.61507e-08	1.60338e-08	1.59277e-08	1.58332e-08	1.57509e-08
2.919	2.0456e-08	2.05525e-08	2.06337e-08	2.06998e-08	2.07504e-08	2.07852e-08	2.08045e-08	2.08088e-08	2.07987e-08	2.07748e-08	2.07374e-08	2.06867e-08	2.06231e-08	2.05472e-08	2.04599e-08	2.03619e-08	2.02538e-08	2.01361e-08	2.00093e-08	1.9874e-08	1.9731e-08	1.95809e-08	1.94244e-08	1.92619e-08	1.90943e-08	1.89221e-08	1.87461e-08	1.85671e-08	1.83857e-08	1.82027e-08	1.80189e-08	1.78349e-08	1.76513e-08	1.74688e-08	1.72881e-08	1.71099e-08	1.6935e-08	1.6764e-08	1.65974e-08	1.64359e-08	1.62802e-08	1.61308e-08	1.59884e-08	1.58536e-08	1.5727e-08	1.56092e-08	1.5501e-08	1.5403e-08	1.5316e-08
3.0024	1.96996e-08	1.9795e-08	1.9876e-08	1.99429e-08	1.99952e-08	2.00328e-08	2.00559e-08	2.00648e-08	2.00602e-08	2.00425e-08	2.0012e-08	1.99688e-08	1.99134e-08	1.98462e-08	1.97679e-08	1.96791e-08	1.95804e-08	1.94721e-08	1.93548e-08	1.9229e-08	1.90953e-08	1.89543e-08	1.88065e-08	1.86527e-08	1.84934e-08	1.83292e-08	1.81607e-08	1.79884e-08	1.78132e-08	1.76357e-08	1.74566e-08	1.72766e-08	1.70961e-08	1.69157e-08	1.67359e-08	1.65576e-08	1.63815e-08	1.62081e-08	1.6038e-08	1.58716e-08	1.57096e-08	1.55527e-08	1.54015e-08	1.52565e-08	1.51183e-08	1.49876e-08	1.48651e-08	1.47516e-08	1.46478e-08
3.0858	1.89869e-08	1.9082e-08	1.91635e-08	1.92316e-08	1.9286e-08	1.93266e-08	1.93534e-08	1.93668e-08	1.93673e-08	1.93551e-08	1.93305e-08	1.92938e-08	1.92451e-08	1.91849e-08	1.91137e-08	1.90319e-08	1.89398e-08	1.8838e-08	1.87269e-08	1.8607e-08	1.84786e-08	1.83424e-08	1.81989e-08	1.80487e-08	1.78924e-08	1.77305e-08	1.75634e-08	1.73916e-08	1.72159e-08	1.70368e-08	1.68553e-08	1.66717e-08	1.64865e-08	1.63e-08	1.61129e-08	1.59259e-08	1.57398e-08	1.55551e-08	1.53722e-08	1.51916e-08	1.5014e-08	1.48401e-08	1.46705e-08	1.45057e-08	1.43464e-08	1.41931e-08	1.40468e-08	1.39082e-08	1.37782e-08
3.1692	1.83127e-08	1.84079e-08	1.84902e-08	1.85597e-08	1.86162e-08	1.86596e-08	1.86899e-08	1.87074e-08	1.87123e-08	1.87048e-08	1.86851e-08	1.86534e-08	1.861e-08	1.85551e-08	1.84889e-08	1.84117e-08	1.83239e-08	1.82258e-08	1.81179e-08	1.80005e-08	1.7874e-08	1.77387e-08	1.75954e-08	1.74445e-08	1.72866e-08	1.71222e-08	1.69515e-08	1.67749e-08	1.65931e-08	1.64069e-08	1.62169e-08	1.60235e-08	1.58273e-08	1.56283e-08	1.54272e-08	1.52248e-08	1.50219e-08	1.48189e-08	1.46162e-08	1.44145e-08	1.42143e-08	1.40163e-08	1.38212e-08	1.36296e-08	1.34421e-08	1.32595e-08	1.30826e-08	1.29122e-08	1.27493e-08
3.2526	1.76716e-08	1.77671e-08	1.78503e-08	1.79212e-08	1.79795e-08	1.80254e-08	1.80587e-08	1.80795e-08	1.80879e-08	1.80841e-08	1.80682e-08	1.80402e-08	1.80005e-08	1.79491e-08	1.78861e-08	1.78115e-08	1.77256e-08	1.76288e-08	1.75215e-08	1.74039e-08	1.72763e-08	1.71389e-08	1.69924e-08	1.68374e-08	1.66743e-08	1.65036e-08	1.63253e-08	1.61399e-08	1.59479e-08	1.57502e-08	1.55473e-08	1.53397e-08	1.51278e-08	1.49117e-08	1.4692e-08	1.44696e-08	1.42451e-08	1.40191e-08	1.37921e-08	1.35645e-08	1.33371e-08	1.31105e-08	1.28856e-08	1.26628e-08	1.24431e-08	1.2227e-08	1.20155e-08	1.18096e-08	1.16102e-08
3.336	1.70584e-08	1.71542e-08	1.72381e-08	1.731e-08	1.73699e-08	1.74176e-08	1.74532e-08	1.74766e-08	1.74878e-08	1.74866e-08	1.74732e-08	1.74477e-08	1.74102e-08	1.73607e-08	1.72992e-08	1.72254e-08	1.71396e-08	1.70421e-08	1.69333e-08	1.68133e-08	1.66823e-08	1.65405e-08	1.63884e-08	1.62268e-08	1.6056e-08	1.58763e-08	1.56879e-08	1.54909e-08	1.5286e-08	1.5074e-08	1.48556e-08	1.4631e-08	1.44007e-08	1.41649e-08	1.3924e-08	1.36789e-08	1.34304e-08	1.31791e-08	1.29253e-08	1.26698e-08	1.24131e-08	1.21561e-08	1.18995e-08	1.16441e-08	1.13906e-08	1.11398e-08	1.08927e-08	1.06503e-08	1.04136e-08
3.4194	1.64683e-08	1.65641e-08	1.66483e-08	1.67208e-08	1.67816e-08	1.68306e-08	1.68678e-08	1.68929e-08	1.69057e-08	1.69062e-08	1.68942e-08	1.68699e-08	1.68334e-08	1.67846e-08	1.6723e-08	1.66486e-08	1.65615e-08	1.64619e-08	1.63501e-08	1.62262e-08	1.60903e-08	1.59426e-08	1.57836e-08	1.56139e-08	1.54339e-08	1.52439e-08	1.50439e-08	1.48341e-08	1.46152e-08	1.43879e-08	1.41528e-08	1.39103e-08	1.36608e-08	1.34044e-08	1.31417e-08	1.28736e-08	1.26008e-08	1.23239e-08	1.20435e-08	1.17601e-08	1.14746e-08	1.11878e-08	1.09003e-08	1.06132e-08	1.03271e-08	1.0043e-08	9.76193e-09	9.48482e-09	9.21277e-09
3.5028	1.58967e-08	1.59921e-08	1.60761e-08	1.61486e-08	1.62097e-08	1.62592e-08	1.62971e-08	1.63231e-08	1.63367e-08	1.63378e-08	1.63262e-08	1.63022e-08	1.62656e-08	1.62163e-08	1.61537e-08	1.60777e-08	1.59882e-08	1.58856e-08	1.577e-08	1.56415e-08	1.55e-08	1.53459e-08	1.51794e-08	1.50013e-08	1.48118e-08	1.46113e-08	1.43997e-08	1.41773e-08	1.39446e-08	1.37023e-08	1.34511e-08	1.31914e-08	1.29235e-08	1.26477e-08	1.23646e-08	1.2075e-08	1.17796e-08	1.14792e-08	1.11742e-08	1.08655e-08	1.05537e-08	1.02398e-08	9.92466e-09	9.60906e-09	9.29395e-09	8.98026e-09	8.66903e-09	8.36131e-09	8.05819e-09
3.5862	1.53394e-08	1.54337e-08	1.55169e-08	1.55888e-08	1.56495e-08	1.56988e-08	1.57366e-08	1.57626e-08	1.57762e-08	1.5777e-08	1.57651e-08	1.57404e-08	1.5703e-08	1.56524e-08	1.55882e-08	1.551e-08	1.54178e-08	1.53118e-08	1.51921e-08	1.50589e-08	1.49121e-08	1.47517e-08	1.45783e-08	1.43923e-08	1.41941e-08	1.39841e-08	1.37621e-08	1.35283e-08	1.32834e-08	1.30281e-08	1.27628e-08	1.24882e-08	1.22044e-08	1.1912e-08	1.16114e-08	1.13036e-08	1.09892e-08	1.06689e-08	1.03435e-08	1.00136e-08	9.68019e-09	9.34404e-09	9.0061e-09	8.66729e-09	8.32857e-09	7.99093e-09	7.65542e-09	7.32311e-09	6.9951e-09
3.6696	1.47926e-08	1.48852e-08	1.4967e-08	1.50376e-08	1.50971e-08	1.51454e-08	1.51824e-08	1.52076e-08	1.52204e-08	1.52204e-08	1.52074e-08	1.51815e-08	1.51427e-08	1.50905e-08	1.50243e-08	1.49438e-08	1.48489e-08	1.47397e-08	1.46165e-08	1.44792e-08	1.43277e-08	1.41622e-08	1.3983e-08	1.37907e-08	1.35856e-08	1.3368e-08	1.31378e-08	1.28952e-08	1.26409e-08	1.23755e-08	1.20995e-08	1.18135e-08	1.15177e-08	1.12128e-08	1.08992e-08	1.05778e-08	1.02494e-08	9.91456e-09	9.57417e-09	9.22899e-09	8.87989e-09	8.52778e-09	8.1736e-09	7.81832e-09	7.46293e-09	7.10847e-09	6.75598e-09	6.40654e-09	6.06124e-09
3.753	1.4253e-08	1.43434e-08	1.4423e-08	1.44915e-08	1.45492e-08	1.45958e-08	1.46313e-08	1.46551e-08	1.46665e-08	1.4665e-08	1.46505e-08	1.46231e-08	1.45827e-08	1.45287e-08	1.44607e-08	1.43781e-08	1.42809e-08	1.41693e-08	1.40434e-08	1.39032e-08	1.37485e-08	1.35796e-08	1.33967e-08	1.32003e-08	1.29908e-08	1.27683e-08	1.2533e-08	1.22851e-08	1.20251e-08	1.17536e-08	1.14712e-08	1.11783e-08	1.08755e-08	1.05632e-08	1.02421e-08	9.91299e-09	9.57654e-09	9.23355e-09	8.88482e-09	8.5312e-09	8.17357e-09	7.81286e-09	7.45001e-09	7.08602e-09	6.72191e-09	6.35874e-09	5.99753e-09	5.63934e-09	5.28525e-09
3.8364	1.37182e-08	1.38054e-08	1.38821e-08	1.3948e-08	1.40031e-08	1.40475e-08	1.40808e-08	1.41026e-08	1.41121e-08	1.41088e-08	1.40927e-08	1.40636e-08	1.40215e-08	1.3966e-08	1.38965e-08	1.38125e-08	1.37139e-08	1.3601e-08	1.34738e-08	1.33322e-08	1.31763e-08	1.30062e-08	1.28221e-08	1.26245e-08	1.24136e-08	1.21897e-08	1.19529e-08	1.17037e-08	1.14423e-08	1.11695e-08	1.08856e-08	1.05912e-08	1.02868e-08	9.97315e-09	9.65078e-09	9.32039e-09	8.98271e-09	8.63855e-09	8.28877e-09	7.93423e-09	7.57582e-09	7.21444e-09	6.85106e-09	6.48668e-09	6.12231e-09	5.75901e-09	5.39778e-09	5.03963e-09	4.68562e-09
3.9198	1.31858e-08	1.32693e-08	1.33424e-08	1.3405e-08	1.3457e-08	1.34984e-08	1.35291e-08	1.35484e-08	1.35557e-08	1.35505e-08	1.35325e-08	1.35019e-08	1.34584e-08	1.34018e-08	1.33314e-08	1.32468e-08	1.31481e-08	1.30352e-08	1.29084e-08	1.27675e-08	1.26126e-08	1.24439e-08	1.22614e-08	1.20657e-08	1.18569e-08	1.16354e-08	1.14013e-08	1.11551e-08	1.08972e-08	1.06279e-08	1.03479e-08	1.00576e-08	9.75775e-09	9.44889e-09	9.13172e-09	8.80685e-09	8.47498e-09	8.13694e-09	7.79361e-09	7.44586e-09	7.09456e-09	6.7406e-09	6.38492e-09	6.0285e-09	5.67235e-09	5.31749e-09	4.96487e-09	4.61548e-09	4.27029e-09
4.0032	1.26543e-08	1.27333e-08	1.28023e-08	1.28609e-08	1.29093e-08	1.29474e-08	1.2975e-08	1.29915e-08	1.29964e-08	1.29891e-08	1.29695e-08	1.29375e-08	1.28931e-08	1.28359e-08	1.27654e-08	1.26814e-08	1.25838e-08	1.24727e-08	1.23481e-08	1.221e-08	1.20586e-08	1.18939e-08	1.17161e-08	1.15256e-08	1.13226e-08	1.11073e-08	1.08802e-08	1.06416e-08	1.03918e-08	1.01313e-08	9.86055e-09	9.58009e-09	9.29057e-09	8.99272e-09	8.68719e-09	8.37452e-09	8.05536e-09	7.73055e-09	7.40097e-09	7.06748e-09	6.73093e-09	6.39215e-09	6.05204e-09	5.71157e-09	5.37169e-09	5.03337e-09	4.69752e-09	4.36505e-09	4.0369e-09
4.0866	1.21228e-08	1.21967e-08	1.22609e-08	1.23151e-08	1.23593e-08	1.23937e-08	1.24179e-08	1.24314e-08	1.24337e-08	1.24244e-08	1.24033e-08	1.23704e-08	1.23255e-08	1.22685e-08	1.2199e-08	1.21167e-08	1.20217e-08	1.19139e-08	1.17934e-08	1.16604e-08	1.15148e-08	1.13569e-08	1.11869e-08	1.10048e-08	1.08111e-08	1.06059e-08	1.03898e-08	1.01631e-08	9.92609e-09	9.67921e-09	9.42285e-09	9.15756e-09	8.88404e-09	8.60301e-09	8.31513e-09	8.02088e-09	7.72084e-09	7.41585e-09	7.10675e-09	6.79437e-09	6.47952e-09	6.16298e-09	5.84559e-09	5.52826e-09	5.21188e-09	4.89737e-09	4.58556e-09	4.2773e-09	3.97344e-09
4.17	1.15908e-08	1.16589e-08	1.17178e-08	1.17671e-08	1.18069e-08	1.18371e-08	1.18577e-08	1.18681e-08	1.18678e-08	1.18566e-08	1.18343e-08	1.18009e-08	1.17562e-08	1.17002e-08	1.16325e-08	1.15532e-08	1.1462e-08	1.13592e-08	1.12448e-08	1.11188e-08	1.09815e-08	1.08329e-08	1.06733e-08	1.05027e-08	1.03215e-08	1.01299e-08	9.9285e-09	9.71763e-09	9.49761e-09	9.26872e-09	9.03134e-09	8.78603e-09	8.53347e-09	8.27441e-09	8.00949e-09	7.7391e-09	7.46377e-09	7.18431e-09	6.90152e-09	6.61616e-09	6.329e-09	6.04073e-09	5.75215e-09	5.46407e-09	5.17732e-09	4.89273e-09	4.61106e-09	4.33308e-09	4.05958e-09
4.2534	1.10583e-08	1.11202e-08	1.11732e-08	1.12172e-08	1.12522e-08	1.12782e-08	1.12949e-08	1.13021e-08	1.12993e-08	1.12864e-08	1.12632e-08	1.12297e-08	1.11858e-08	1.11315e-08	1.10666e-08	1.09912e-08	1.09053e-08	1.08089e-08	1.07021e-08	1.05851e-08	1.04579e-08	1.03209e-08	1.01741e-08	1.00177e-08	9.85174e-09	9.67674e-09	9.49316e-09	9.30145e-09	9.10185e-09	8.89459e-09	8.68002e-09	8.45866e-09	8.23118e-09	7.99832e-09	7.76067e-09	7.51857e-09	7.27249e-09	7.02318e-09	6.77136e-09	6.51775e-09	6.26302e-09	6.00782e-09	5.75283e-09	5.49879e-09	5.24644e-09	4.99652e-09	4.74971e-09	4.5067e-09	4.26821e-09
4.3368	1.05259e-08	1.0581e-08	1.06279e-08	1.06663e-08	1.06962e-08	1.07176e-08	1.07304e-08	1.07343e-08	1.07291e-08	1.07146e-08	1.06908e-08	1.06576e-08	1.06151e-08	1.05631e-08	1.05019e-08	1.04314e-08	1.03518e-08	1.0263e-08	1.01652e-08	1.00585e-08	9.94317e-09	9.81942e-09	9.68733e-09	9.54698e-09	9.39855e-09	9.24241e-09	9.0791e-09	8.90908e-09	8.73254e-09	8.54967e-09	8.36078e-09	8.16634e-09	7.967e-09	7.76347e-09	7.55627e-09	7.34569e-09	7.13216e-09	6.91631e-09	6.69883e-09	6.48033e-09	6.2614e-09	6.04261e-09	5.82456e-09	5.60789e-09	5.39324e-09	5.18125e-09	4.97252e-09	4.76767e-09	4.56733e-09
4.4202	9.99446e-09	1.00425e-08	1.00829e-08	1.01153e-08	1.014e-08	1.01567e-08	1.01654e-08	1.01661e-08	1.01585e-08	1.01426e-08	1.01184e-08	1.00859e-08	1.00451e-08	9.99605e-09	9.939e-09	9.87411e-09	9.80151e-09	9.72121e-09	9.63331e-09	9.53802e-09	9.43562e-09	9.32633e-09	9.21021e-09	9.08732e-09	8.95782e-09	8.82206e-09	8.6806e-09	8.5339e-09	8.3821e-09	8.22537e-09	8.06396e-09	7.89831e-09	7.72902e-09	7.55671e-09	7.38188e-09	7.20476e-09	7.02571e-09	6.84529e-09	6.66407e-09	6.4826e-09	6.30138e-09	6.12087e-09	5.94161e-09	5.76413e-09	5.58895e-09	5.41663e-09	5.24768e-09	5.08265e-09	4.9221e-09
4.5036	9.46543e-09	9.50606e-09	9.53961e-09	9.56598e-09	9.58513e-09	9.59703e-09	9.60166e-09	9.599e-09	9.58906e-09	9.57188e-09	9.54747e-09	9.51581e-09	9.47698e-09	9.43115e-09	9.37866e-09	9.31976e-09	9.25462e-09	9.18325e-09	9.10576e-09	9.02239e-09	8.93346e-09	8.83919e-09	8.73962e-09	8.6348e-09	8.52486e-09	8.41016e-09	8.29123e-09	8.16851e-09	8.04214e-09	7.91222e-09	7.77899e-09	7.64283e-09	7.50427e-09	7.36386e-09	7.22202e-09	7.07896e-09	6.93497e-09	6.79053e-09	6.64611e-09	6.50215e-09	6.35907e-09	6.21726e-09	6.07715e-09	5.93918e-09	5.80378e-09	5.67139e-09	5.54246e-09	5.41746e-09	5.29689e-09
4.587	8.94049e-09	8.97346e-09	9e-09	9.02005e-09	9.03357e-09	9.04055e-09	9.04097e-09	9.03496e-09	9.02264e-09	9.00415e-09	8.97952e-09	8.94877e-09	8.91201e-09	8.86949e-09	8.82163e-09	8.7688e-09	8.71115e-09	8.64875e-09	8.58168e-09	8.51021e-09	8.4347e-09	8.35535e-09	8.27221e-09	8.18532e-09	8.09479e-09	8.00095e-09	7.90433e-09	7.80531e-09	7.70401e-09	7.60053e-09	7.49507e-09	7.38794e-09	7.2796e-09	7.17053e-09	7.06105e-09	6.95137e-09	6.84172e-09	6.73248e-09	6.62403e-09	6.5167e-09	6.41083e-09	6.30675e-09	6.2048e-09	6.1053e-09	6.0086e-09	5.91506e-09	5.82504e-09	5.73896e-09	5.65725e-09
4.6704	8.42163e-09	8.44675e-09	8.46611e-09	8.47969e-09	8.48745e-09	8.48937e-09	8.4855e-09	8.47603e-09	8.46125e-09	8.44133e-09	8.41638e-09	8.38642e-09	8.35159e-09	8.31221e-09	8.26878e-09	8.22173e-09	8.17124e-09	8.11739e-09	8.06026e-09	8.00015e-09	7.93742e-09	7.87227e-09	7.80476e-09	7.73492e-09	7.66285e-09	7.58886e-09	7.51342e-09	7.4369e-09	7.35938e-09	7.28096e-09	7.20181e-09	7.1222e-09	7.04249e-09	6.96305e-09	6.88417e-09	6.80601e-09	6.72878e-09	6.65276e-09	6.57822e-09	6.50543e-09	6.43463e-09	6.36609e-09	6.30007e-09	6.2368e-09	6.17656e-09	6.1196e-09	6.06624e-09	6.01683e-09	5.97175e-09
4.7538	7.91105e-09	7.92821e-09	7.94027e-09	7.94726e-09	7.94913e-09	7.94586e-09	7.93756e-09	7.9245e-09	7.90707e-09	7.88551e-09	7.85997e-09	7.8305e-09	7.79725e-09	7.7606e-09	7.7211e-09	7.67922e-09	7.63517e-09	7.58903e-09	7.54091e-09	7.49111e-09	7.43996e-09	7.38771e-09	7.33439e-09	7.28004e-09	7.22478e-09	7.16887e-09	7.11272e-09	7.05666e-09	7.00077e-09	6.94516e-09	6.88996e-09	6.83539e-09	6.78173e-09	6.72926e-09	6.67819e-09	6.6287e-09	6.58096e-09	6.53515e-09	6.49146e-09	6.45008e-09	6.41119e-09	6.375e-09	6.34169e-09	6.31143e-09	6.28442e-09	6.26084e-09	6.24096e-09	6.22508e-09	6.21353e-09
4.8372	7.41117e-09	7.42031e-09	7.42499e-09	7.42528e-09	7.42113e-09	7.41254e-09	7.39963e-09	7.38279e-09	7.36244e-09	7.33892e-09	7.31239e-09	7.28291e-09	7.25069e-09	7.21612e-09	7.17978e-09	7.14215e-09	7.10347e-09	7.06384e-09	7.02337e-09	6.98237e-09	6.94116e-09	6.89996e-09	6.85885e-09	6.81788e-09	6.77715e-09	6.73691e-09	6.69749e-09	6.65917e-09	6.62207e-09	6.58626e-09	6.55189e-09	6.51912e-09	6.48817e-09	6.4592e-09	6.43239e-09	6.40791e-09	6.38591e-09	6.36651e-09	6.34981e-09	6.33593e-09	6.32501e-09	6.31721e-09	6.31264e-09	6.31144e-09	6.31373e-09	6.31963e-09	6.32938e-09	6.34323e-09	6.36147e-09
4.9206	6.92449e-09	6.92562e-09	6.92288e-09	6.91638e-09	6.90609e-09	6.89201e-09	6.87431e-09	6.85342e-09	6.82983e-09	6.8039e-09	6.77584e-09	6.74574e-09	6.7138e-09	6.68044e-09	6.64624e-09	6.61168e-09	6.57702e-09	6.54237e-09	6.50787e-09	6.47379e-09	6.44046e-09	6.40809e-09	6.37678e-09	6.34659e-09	6.31765e-09	6.29017e-09	6.26441e-09	6.24061e-09	6.21888e-09	6.19935e-09	6.18213e-09	6.16738e-09	6.1552e-09	6.14571e-09	6.13903e-09	6.13535e-09	6.1348e-09	6.13744e-09	6.14332e-09	6.15251e-09	6.16511e-09	6.18123e-09	6.20097e-09	6.2244e-09	6.2516e-09	6.28266e-09	6.31777e-09	6.35716e-09	6.40106e-09
5.004	6.4536e-09	6.44677e-09	6.43661e-09	6.42326e-09	6.40672e-09	6.38699e-09	6.36427e-09	6.33902e-09	6.31178e-09	6.28294e-09	6.2527e-09	6.2212e-09	6.18865e-09	6.15547e-09	6.1222e-09	6.08934e-09	6.05712e-09	6.02569e-09	5.9952e-09	5.96592e-09	5.93814e-09	5.91207e-09	5.88784e-09	5.86555e-09	5.84533e-09	5.82737e-09	5.81186e-09	5.799e-09	5.78894e-09	5.7818e-09	5.77773e-09	5.77683e-09	5.77918e-09	5.78481e-09	5.79382e-09	5.8064e-09	5.82271e-09	5.84275e-09	5.86653e-09	5.89409e-09	5.9255e-09	5.96086e-09	6.00024e-09	6.04367e-09	6.09121e-09	6.14292e-09	6.19896e-09	6.25954e-09	6.32485e-09
5.0874	6.00112e-09	5.98644e-09	5.9689e-09	5.94867e-09	5.92576e-09	5.90021e-09	5.87222e-09	5.84228e-09	5.81094e-09	5.77859e-09	5.74546e-09	5.7117e-09	5.67754e-09	5.64338e-09	5.60973e-09	5.57703e-09	5.54554e-09	5.51542e-09	5.48684e-09	5.46007e-09	5.43535e-09	5.41292e-09	5.39291e-09	5.37546e-09	5.36075e-09	5.34891e-09	5.3401e-09	5.33448e-09	5.33221e-09	5.33347e-09	5.33841e-09	5.34712e-09	5.35962e-09	5.37593e-09	5.39611e-09	5.42038e-09	5.4489e-09	5.48166e-09	5.51865e-09	5.55987e-09	5.6054e-09	5.65533e-09	5.7097e-09	5.76854e-09	5.8319e-09	5.89981e-09	5.97243e-09	6.04992e-09	6.13247e-09
5.1708	5.56963e-09	5.54726e-09	5.52241e-09	5.49529e-09	5.46593e-09	5.43439e-09	5.4009e-09	5.36592e-09	5.33e-09	5.29353e-09	5.25674e-09	5.21982e-09	5.183e-09	5.14664e-09	5.11121e-09	5.0771e-09	5.04457e-09	5.01381e-09	4.98501e-09	4.95842e-09	4.93426e-09	4.91277e-09	4.89411e-09	4.87848e-09	4.86605e-09	4.85696e-09	4.85134e-09	4.8493e-09	4.85104e-09	4.85679e-09	4.8667e-09	4.88087e-09	4.8993e-09	4.92198e-09	4.94898e-09	4.98053e-09	5.01681e-09	5.05781e-09	5.10351e-09	5.15392e-09	5.20911e-09	5.26917e-09	5.33415e-09	5.40408e-09	5.479e-09	5.55893e-09	5.64402e-09	5.73441e-09	5.83028e-09
5.2542	5.16163e-09	5.13178e-09	5.09976e-09	5.06579e-09	5.02993e-09	4.99226e-09	4.95302e-09	4.91267e-09	4.8717e-09	4.83049e-09	4.78929e-09	4.7483e-09	4.70776e-09	4.668e-09	4.62941e-09	4.59233e-09	4.55704e-09	4.52375e-09	4.49266e-09	4.464e-09	4.43801e-09	4.41488e-09	4.39485e-09	4.37815e-09	4.36497e-09	4.35547e-09	4.34972e-09	4.34784e-09	4.35008e-09	4.35667e-09	4.36781e-09	4.38361e-09	4.40407e-09	4.42917e-09	4.45899e-09	4.4938e-09	4.53379e-09	4.57895e-09	4.6293e-09	4.68485e-09	4.74568e-09	4.81188e-09	4.88353e-09	4.96065e-09	5.04329e-09	5.13149e-09	5.22537e-09	5.32507e-09	5.43073e-09
5.3376	4.77952e-09	4.74246e-09	4.70344e-09	4.6627e-09	4.62033e-09	4.57644e-09	4.53126e-09	4.48522e-09	4.43877e-09	4.39225e-09	4.34594e-09	4.30003e-09	4.25477e-09	4.21047e-09	4.16743e-09	4.12595e-09	4.0863e-09	4.04871e-09	4.01344e-09	3.98069e-09	3.95066e-09	3.92359e-09	3.89974e-09	3.87939e-09	3.86276e-09	3.85001e-09	3.84121e-09	3.83648e-09	3.83609e-09	3.84033e-09	3.84943e-09	3.86351e-09	3.88261e-09	3.9067e-09	3.93591e-09	3.9705e-09	4.0107e-09	4.05654e-09	4.10805e-09	4.16526e-09	4.22829e-09	4.29723e-09	4.37217e-09	4.45316e-09	4.54026e-09	4.63351e-09	4.73303e-09	4.83894e-09	4.95137e-09
5.421	4.42555e-09	4.38161e-09	4.33584e-09	4.28847e-09	4.23963e-09	4.18947e-09	4.13822e-09	4.08624e-09	4.03394e-09	3.98163e-09	3.92958e-09	3.87801e-09	3.82716e-09	3.7773e-09	3.72868e-09	3.68154e-09	3.63614e-09	3.59277e-09	3.55167e-09	3.51308e-09	3.47717e-09	3.44421e-09	3.41448e-09	3.38831e-09	3.36596e-09	3.34761e-09	3.33333e-09	3.32326e-09	3.31771e-09	3.31699e-09	3.32138e-09	3.33103e-09	3.34599e-09	3.36631e-09	3.39211e-09	3.4237e-09	3.46132e-09	3.50503e-09	3.5549e-09	3.61102e-09	3.67348e-09	3.74243e-09	3.81797e-09	3.90016e-09	3.98907e-09	4.08477e-09	4.18737e-09	4.29698e-09	4.41371e-09
5.5044	4.10179e-09	4.05135e-09	3.99912e-09	3.94534e-09	3.89017e-09	3.83377e-09	3.77638e-09	3.71831e-09	3.6599e-09	3.60143e-09	3.54315e-09	3.48531e-09	3.42817e-09	3.37195e-09	3.31682e-09	3.26301e-09	3.21077e-09	3.16041e-09	3.11222e-09	3.06642e-09	3.0232e-09	2.98283e-09	2.94566e-09	2.91202e-09	2.88224e-09	2.8565e-09	2.83492e-09	2.81764e-09	2.80503e-09	2.79742e-09	2.79512e-09	2.79833e-09	2.80715e-09	2.82166e-09	2.84203e-09	2.86858e-09	2.90157e-09	2.94112e-09	2.98732e-09	3.04031e-09	3.1002e-09	3.16715e-09	3.24129e-09	3.32269e-09	3.41146e-09	3.50765e-09	3.61139e-09	3.72276e-09	3.84186e-09
5.5878	3.81009e-09	3.75361e-09	3.69529e-09	3.63539e-09	3.57409e-09	3.51158e-09	3.44809e-09	3.38389e-09	3.31924e-09	3.25437e-09	3.18955e-09	3.12506e-09	3.06113e-09	2.99796e-09	2.9357e-09	2.87451e-09	2.81467e-09	2.75651e-09	2.70035e-09	2.64642e-09	2.59493e-09	2.54617e-09	2.50051e-09	2.45835e-09	2.42001e-09	2.38575e-09	2.35569e-09	2.33004e-09	2.30917e-09	2.29347e-09	2.28326e-09	2.27879e-09	2.28021e-09	2.28767e-09	2.30136e-09	2.32162e-09	2.34873e-09	2.38285e-09	2.42413e-09	2.47271e-09	2.52876e-09	2.59243e-09	2.66387e-09	2.74319e-09	2.83048e-09	2.92583e-09	3.02934e-09	3.1411e-09	3.26118e-09
5.6712	3.55207e-09	3.49006e-09	3.42611e-09	3.36047e-09	3.29334e-09	3.22495e-09	3.15554e-09	3.0853e-09	3.01441e-09	2.94311e-09	2.87165e-09	2.80032e-09	2.72936e-09	2.65896e-09	2.58922e-09	2.5203e-09	2.45248e-09	2.38612e-09	2.32157e-09	2.25907e-09	2.19887e-09	2.14127e-09	2.08668e-09	2.03552e-09	1.98815e-09	1.94487e-09	1.90586e-09	1.87136e-09	1.84178e-09	1.81751e-09	1.79892e-09	1.78628e-09	1.77983e-09	1.77976e-09	1.7863e-09	1.79979e-09	1.82052e-09	1.84871e-09	1.88452e-09	1.92816e-09	1.97978e-09	2.03957e-09	2.10767e-09	2.18421e-09	2.2693e-09	2.36303e-09	2.46549e-09	2.57675e-09	2.69688e-09
5.7546	3.32909e-09	3.26214e-09	3.19309e-09	3.12217e-09	3.04964e-09	2.97574e-09	2.90069e-09	2.82464e-09	2.74773e-09	2.67014e-09	2.59215e-09	2.51405e-09	2.4361e-09	2.35848e-09	2.28127e-09	2.20462e-09	2.12885e-09	2.05433e-09	1.98142e-09	1.91042e-09	1.84158e-09	1.77525e-09	1.71186e-09	1.65184e-09	1.5956e-09	1.54346e-09	1.49568e-09	1.45254e-09	1.41447e-09	1.38187e-09	1.35513e-09	1.33458e-09	1.3205e-09	1.31313e-09	1.31274e-09	1.31967e-09	1.33423e-09	1.35664e-09	1.38714e-09	1.42591e-09	1.47314e-09	1.52902e-09	1.59371e-09	1.66732e-09	1.74999e-09	1.8418e-09	1.94282e-09	2.05312e-09	2.17275e-09
5.838	3.14224e-09	3.071e-09	2.99746e-09	2.92185e-09	2.84445e-09	2.76551e-09	2.68526e-09	2.60381e-09	2.52124e-09	2.43774e-09	2.35357e-09	2.26904e-09	2.18443e-09	2.09991e-09	2.01557e-09	1.9316e-09	1.84829e-09	1.76607e-09	1.68531e-09	1.60634e-09	1.52945e-09	1.45502e-09	1.3835e-09	1.31533e-09	1.25095e-09	1.19073e-09	1.13498e-09	1.08403e-09	1.03832e-09	9.9826e-10	9.64254e-10	9.36667e-10	9.15821e-10	9.02013e-10	8.95542e-10	8.96729e-10	9.05881e-10	9.2326e-10	9.49103e-10	9.83621e-10	1.02701e-09	1.07944e-09	1.14108e-09	1.21205e-09	1.29246e-09	1.38241e-09	1.48195e-09	1.59114e-09	1.70999e-09
5.9214	2.99234e-09	2.91753e-09	2.8402e-09	2.76057e-09	2.67893e-09	2.59557e-09	2.51071e-09	2.42442e-09	2.33678e-09	2.24794e-09	2.15817e-09	2.06781e-09	1.97715e-09	1.88637e-09	1.7956e-09	1.70503e-09	1.61501e-09	1.52595e-09	1.43826e-09	1.3523e-09	1.26841e-09	1.18699e-09	1.1085e-09	1.0334e-09	9.62141e-10	8.95126e-10	8.32728e-10	7.75333e-10	7.23361e-10	6.77236e-10	6.37366e-10	6.0414e-10	5.77919e-10	5.59033e-10	5.47794e-10	5.44512e-10	5.49488e-10	5.62993e-10	5.85271e-10	6.16536e-10	6.56977e-10	7.0676e-10	7.66034e-10	8.34922e-10	9.13525e-10	1.00192e-09	1.10016e-09	1.20827e-09	1.32627e-09
6.0048	2.87989e-09	2.80229e-09	2.72195e-09	2.63906e-09	2.55395e-09	2.46692e-09	2.37817e-09	2.28779e-09	2.19582e-09	2.10242e-09	2.00788e-09	1.91254e-09	1.81672e-09	1.72061e-09	1.6244e-09	1.52831e-09	1.43272e-09	1.33805e-09	1.24473e-09	1.15315e-09	1.06371e-09	9.76809e-10	8.92926e-10	8.1252e-10	7.36048e-10	6.63951e-10	5.96655e-10	5.34576e-10	4.78131e-10	4.27732e-10	3.8379e-10	3.46705e-10	3.16858e-10	2.946e-10	2.80245e-10	2.74083e-10	2.76403e-10	2.87473e-10	3.07528e-10	3.36772e-10	3.75381e-10	4.23507e-10	4.81282e-10	5.48813e-10	6.26186e-10	7.13463e-10	8.1068e-10	9.17852e-10	1.03497e-09
6.0882	2.80513e-09	2.72558e-09	2.64306e-09	2.55779e-09	2.47006e-09	2.38022e-09	2.28846e-09	2.19487e-09	2.0995e-09	2.00252e-09	1.90424e-09	1.805e-09	1.70513e-09	1.60489e-09	1.50451e-09	1.40426e-09	1.30454e-09	1.20578e-09	1.10843e-09	1.01292e-09	9.19656e-10	8.29098e-10	7.41699e-10	6.57917e-10	5.78209e-10	5.03042e-10	4.32879e-10	3.68159e-10	3.09286e-10	2.56656e-10	2.10671e-10	1.71728e-10	1.40214e-10	1.16479e-10	1.00826e-10	9.35251e-11	9.4843e-11	1.0503e-10	1.243e-10	1.52838e-10	1.90797e-10	2.38308e-10	2.95481e-10	3.62403e-10	4.39138e-10	5.25729e-10	6.22199e-10	7.28545e-10	8.4475e-10
6.1716	2.76797e-09	2.68736e-09	2.60359e-09	2.51685e-09	2.42748e-09	2.33579e-09	2.24202e-09	2.14624e-09	2.04855e-09	1.94913e-09	1.84831e-09	1.74644e-09	1.64387e-09	1.5409e-09	1.43783e-09	1.335e-09	1.23281e-09	1.13171e-09	1.03215e-09	9.34584e-10	8.39469e-10	7.47265e-10	6.58418e-10	5.7337e-10	4.92574e-10	4.16505e-10	3.45653e-10	2.80463e-10	2.21318e-10	1.68593e-10	1.2267e-10	8.39325e-11	5.27516e-11	2.94583e-11	1.43332e-11	7.62246e-12	9.56498e-12	2.03792e-11	4.02486e-11	6.93256e-11	1.07737e-10	1.55588e-10	2.12963e-10	2.79922e-10	3.56507e-10	4.42741e-10	5.3863e-10	6.44159e-10	7.59295e-10
6.255	2.76806e-09	2.68731e-09	2.60325e-09	2.51605e-09	2.42606e-09	2.3336e-09	2.2389e-09	2.14208e-09	2.04327e-09	1.94269e-09	1.84067e-09	1.73759e-09	1.6338e-09	1.52967e-09	1.42555e-09	1.32185e-09	1.21901e-09	1.11744e-09	1.01762e-09	9.20005e-10	8.2509e-10	7.33337e-10	6.45174e-10	5.61021e-10	4.81319e-10	4.06539e-10	3.37175e-10	2.73662e-10	2.16359e-10	1.65613e-10	1.21779e-10	8.52125e-11	5.62495e-11	3.51848e-11	2.22648e-11	1.77098e-11	2.17269e-11	3.44918e-11	5.61467e-11	8.68068e-11	1.26567e-10	1.75505e-10	2.33676e-10	3.01113e-10	3.77834e-10	4.63842e-10	5.59129e-10	6.63666e-10	7.77409e-10
6.3384	2.80475e-09	2.72483e-09	2.64146e-09	2.55486e-09	2.46534e-09	2.37323e-09	2.27877e-09	2.18213e-09	2.08349e-09	1.98311e-09	1.88134e-09	1.77856e-09	1.67514e-09	1.5715e-09	1.46806e-09	1.3653e-09	1.26365e-09	1.16354e-09	1.06542e-09	9.69768e-10	8.77093e-10	7.87852e-10	7.02447e-10	6.21274e-10	5.4475e-10	4.73329e-10	4.07487e-10	3.47636e-10	2.94103e-10	2.47204e-10	2.0726e-10	1.74584e-10	1.49464e-10	1.3214e-10	1.22816e-10	1.21686e-10	1.28922e-10	1.44648e-10	1.68961e-10	2.01934e-10	2.43628e-10	2.94093e-10	3.53355e-10	4.2142e-10	4.98285e-10	5.83935e-10	6.78347e-10	7.81483e-10	8.93287e-10
6.4218	2.87714e-09	2.799e-09	2.71735e-09	2.63241e-09	2.54449e-09	2.45389e-09	2.36089e-09	2.2657e-09	2.16857e-09	2.0698e-09	1.96977e-09	1.86884e-09	1.76741e-09	1.66593e-09	1.56491e-09	1.46487e-09	1.36624e-09	1.26945e-09	1.17493e-09	1.08315e-09	9.94636e-10	9.09816e-10	8.29068e-10	7.52759e-10	6.81273e-10	6.15034e-10	5.5448e-10	4.99981e-10	4.51831e-10	4.10313e-10	3.75705e-10	3.48271e-10	3.28235e-10	3.15772e-10	3.11036e-10	3.14194e-10	3.25382e-10	3.44671e-10	3.72108e-10	4.07724e-10	4.51548e-10	5.03602e-10	5.63886e-10	6.32383e-10	7.09071e-10	7.9392e-10	8.86897e-10	9.87955e-10	1.09703e-09
6.5052	2.98407e-09	2.90867e-09	2.82976e-09	2.74755e-09	2.66234e-09	2.57443e-09	2.48412e-09	2.39166e-09	2.29738e-09	2.20164e-09	2.10481e-09	2.00726e-09	1.9094e-09	1.81173e-09	1.7148e-09	1.61916e-09	1.52527e-09	1.43352e-09	1.34431e-09	1.25813e-09	1.17546e-09	1.09672e-09	1.02224e-09	9.52372e-10	8.87452e-10	8.27861e-10	7.73979e-10	7.26122e-10	6.84549e-10	6.49504e-10	6.21224e-10	5.99914e-10	5.85725e-10	5.7876e-10	5.79121e-10	5.86946e-10	6.02339e-10	6.25316e-10	6.55875e-10	6.94012e-10	7.39724e-10	7.9301e-10	8.53848e-10	9.22203e-10	9.98039e-10	1.08132e-09	1.172e-09	1.27002e-09	1.37532e-09
6.5886	3.12416e-09	3.05243e-09	2.97724e-09	2.89881e-09	2.81742e-09	2.73336e-09	2.64692e-09	2.55845e-09	2.46833e-09	2.37697e-09	2.28475e-09	2.19203e-09	2.09923e-09	2.00687e-09	1.91556e-09	1.82586e-09	1.73821e-09	1.65299e-09	1.57057e-09	1.49141e-09	1.41596e-09	1.3446e-09	1.27765e-09	1.21539e-09	1.15814e-09	1.10622e-09	1.05993e-09	1.01952e-09	9.85213e-10	9.57222e-10	9.35734e-10	9.20893e-10	9.12774e-10	9.11406e-10	9.16837e-10	9.29181e-10	9.48508e-10	9.74788e-10	1.00798e-09	1.04804e-09	1.09494e-09	1.14867e-09	1.20919e-09	1.27645e-09	1.35041e-09	1.43102e-09	1.51825e-09	1.61203e-09	1.71227e-09
6.672	3.29582e-09	3.22866e-09	3.15814e-09	3.08448e-09	3.00795e-09	2.92882e-09	2.84741e-09	2.7641e-09	2.67936e-09	2.59364e-09	2.50731e-09	2.42073e-09	2.33432e-09	2.24861e-09	2.16423e-09	2.08175e-09	2.00159e-09	1.92409e-09	1.84959e-09	1.77852e-09	1.71128e-09	1.64822e-09	1.58959e-09	1.53566e-09	1.48669e-09	1.44295e-09	1.40464e-09	1.37195e-09	1.34505e-09	1.32414e-09	1.30934e-09	1.30074e-09	1.29835e-09	1.30211e-09	1.31204e-09	1.32822e-09	1.35068e-09	1.37937e-09	1.41421e-09	1.45513e-09	1.50209e-09	1.55507e-09	1.61401e-09	1.67886e-09	1.74959e-09	1.82615e-09	1.9085e-09	1.99658e-09	2.09029e-09
6.7554	3.49729e-09	3.43553e-09	3.37055e-09	3.30258e-09	3.23188e-09	3.15869e-09	3.08333e-09	3.00627e-09	2.928e-09	2.84902e-09	2.7697e-09	2.69038e-09	2.61147e-09	2.5335e-09	2.4571e-09	2.38283e-09	2.31107e-09	2.24212e-09	2.17631e-09	2.11399e-09	2.05551e-09	2.00117e-09	1.95119e-09	1.90579e-09	1.86521e-09	1.82961e-09	1.79913e-09	1.77386e-09	1.75396e-09	1.73957e-09	1.73079e-09	1.72764e-09	1.73007e-09	1.73795e-09	1.75126e-09	1.77007e-09	1.79438e-09	1.82411e-09	1.85916e-09	1.89946e-09	1.94495e-09	1.9956e-09	2.05136e-09	2.1122e-09	2.17806e-09	2.24894e-09	2.32477e-09	2.40549e-09	2.49103e-09
6.8388	3.72667e-09	3.67106e-09	3.61241e-09	3.55096e-09	3.48694e-09	3.42057e-09	3.35218e-09	3.28227e-09	3.21141e-09	3.14008e-09	3.06867e-09	2.99749e-09	2.92693e-09	2.85751e-09	2.78983e-09	2.72441e-09	2.66159e-09	2.60164e-09	2.54484e-09	2.49149e-09	2.44186e-09	2.39619e-09	2.35467e-09	2.3175e-09	2.28485e-09	2.25683e-09	2.23346e-09	2.21478e-09	2.2009e-09	2.19194e-09	2.18797e-09	2.18894e-09	2.19476e-09	2.20525e-09	2.22036e-09	2.24013e-09	2.26456e-09	2.29355e-09	2.32699e-09	2.36481e-09	2.40697e-09	2.45343e-09	2.50415e-09	2.55909e-09	2.61825e-09	2.68161e-09	2.74912e-09	2.82072e-09	2.89634e-09
6.9222	3.98194e-09	3.93315e-09	3.8815e-09	3.82727e-09	3.77065e-09	3.71183e-09	3.65115e-09	3.58915e-09	3.52641e-09	3.46343e-09	3.40058e-09	3.33815e-09	3.2765e-09	3.21611e-09	3.15754e-09	3.10124e-09	3.04751e-09	2.99658e-09	2.94869e-09	2.90406e-09	2.86289e-09	2.82537e-09	2.79164e-09	2.76187e-09	2.7362e-09	2.71466e-09	2.69719e-09	2.68374e-09	2.67442e-09	2.6693e-09	2.66843e-09	2.67173e-09	2.67906e-09	2.69021e-09	2.70512e-09	2.72381e-09	2.74627e-09	2.7724e-09	2.80212e-09	2.83535e-09	2.87207e-09	2.91225e-09	2.95586e-09	3.00289e-09	3.05336e-09	3.10726e-09	3.16456e-09	3.22519e-09	3.28909e-09
7.0056	4.26103e-09	4.2196e-09	4.17552e-09	4.12907e-09	4.0804e-09	4.0297e-09	3.9773e-09	3.92373e-09	3.86962e-09	3.81543e-09	3.76151e-09	3.70813e-09	3.65563e-09	3.60442e-09	3.55498e-09	3.50769e-09	3.46279e-09	3.42049e-09	3.38096e-09	3.34436e-09	3.31083e-09	3.28045e-09	3.25337e-09	3.22972e-09	3.2096e-09	3.19299e-09	3.17973e-09	3.16973e-09	3.16305e-09	3.15978e-09	3.15991e-09	3.16337e-09	3.16996e-09	3.17951e-09	3.19191e-09	3.2072e-09	3.22535e-09	3.24629e-09	3.26996e-09	3.29632e-09	3.32534e-09	3.35702e-09	3.39137e-09	3.42839e-09	3.46812e-09	3.51058e-09	3.55575e-09	3.60357e-09	3.65398e-09
7.089	4.56181e-09	4.52817e-09	4.49209e-09	4.45382e-09	4.4135e-09	4.37129e-09	4.32751e-09	4.28271e-09	4.23747e-09	4.19224e-09	4.14735e-09	4.10302e-09	4.05956e-09	4.01732e-09	3.97666e-09	3.93789e-09	3.90118e-09	3.8667e-09	3.83459e-09	3.80493e-09	3.77776e-09	3.75313e-09	3.73115e-09	3.71194e-09	3.69554e-09	3.68191e-09	3.67081e-09	3.6621e-09	3.65584e-09	3.6521e-09	3.65085e-09	3.65201e-09	3.65539e-09	3.66083e-09	3.66823e-09	3.67763e-09	3.689e-09	3.7023e-09	3.71751e-09	3.73463e-09	3.75367e-09	3.77463e-09	3.79754e-09	3.82246e-09	3.84944e-09	3.87853e-09	3.90972e-09	3.94295e-09	3.97818e-09
[truncated: 1,115 more rows]
[truncated: 251 more columns]

## Sheet: Fig. 2b (280 K)
Delay time (ps) Frequency (THz)	0.1	0.2	0.3	0.4	0.5	0.6	0.7	0.8	0.9	1	1.1	1.2	1.3	1.4	1.5	1.6	1.7	1.8	1.9	2	2.1	2.2	2.3	2.4	2.5	2.6	2.7	2.8	2.9	3	3.1	3.2	3.3	3.4	3.5	3.6	3.7	3.8	3.9	4	4.1	4.2	4.3	4.4	4.5	4.6	4.7	4.8	4.9
[truncated: 1,200 more rows]
[truncated: 251 more columns]

## Sheet: Fig. 3a
Temperature (K)	E// a-axis (PP)	error bar	E// a-axis (PP)	error bar	Temperature (K)	E// b-axis (PP)	error bar	Temperature (K)	E// a-axis (Raman)	Temperature (K)	E// a-axis (Raman)	Temperature (K)	Fitted Curve	Temperature (K)	Fitted Curve	Temperature (K)	Fitted Curve
[truncated: 286 more rows]

[truncated: 20 more sheets: Fig. 3b, Fig. 3c, Fig. 3g, Fig. 4a, Fig. 4a (inset), Fig. 4b, Fig. S3a, Fig. S3b, Fig. S4a, Fig. S5c, Fig. S5d, Fig. S6e, Fig. S6f, Fig. S8b, Fig. S12c, Fig. S12d, Fig. S12d (inset), Fig. S13a, Fig. S14a, Fig. S14b]
